# Supplementary material for: Integrative QTL mapping and selection signatures in Groningen White Headed cattle inferred from whole-genome sequences
Source: PLoS One. 2022 Oct 26;17(10):e0276309. doi: 10.1371/journal.pone.0276309 (PMC9605288; doi:10.1371/journal.pone.0276309)
Supplement: S1 Table — (XLSX) [file pone.0276309.s002.xlsx]

## Sheet: Suppl T1
S1 Table. Read coverage and number of variants by animals and breeds from five local Dutch Breeds (Dutch Belted, Dutch Friesian, Meuse-Rhine-Yssel, Deep Red, and GWH) and the commercial breed Holstein Friesian
animal-ID	breed	sex	AnimalID	Reads	TotalG	Coverage_Mapped	variant	VarianBiallelics
6NL10	Deep Red	Female	NL731327870	102424873	30.7	8	7446942	6847094
6NL12	Deep Red	Female	NL753143539	118804853	35.6	9	7475501	6863904
6NL04	Deep Red	Female	NL569757704	100312003	30.1	8	7552330	6944878
6NL02	Deep Red	Female	NL543120656	105173420	31.6	8	7623385	7007870
6NL23	Deep Red	Male	NL895949442	106487981	31.9	8	7640341	7021132
6NL20	Deep Red	Female	NL946922866	111357908	33.4	9	7643483	7022978
6NL03	Deep Red	Female	NL569757634	102445312	30.7	8	7640490	7028244
6NL14	Deep Red	Female	NL764043264	101028323	30.3	8	7650448	7035925
6NL13	Deep Red	Female	NL760721032	105536167	31.7	8	7647590	7035980
6NL09	Deep Red	Female	NL711827088	118555915	35.6	9	7661262	7041717
6NL08	Deep Red	Female	NL699843001	106728365	32	8	7669261	7048375
6NL06	Deep Red	Female	NL663629398	124073418	37.2	10	7678172	7049979
6NL18	Deep Red	Female	NL929557317	104996398	31.5	8	7666373	7050092
6NL17	Deep Red	Female	NL925357148	111294820	33.4	9	7681878	7062098
6NL07	Deep Red	Female	NL687130395	110304054	33.1	8	7697680	7077672
6NL19	Deep Red	Female	NL929557526	135891613	40.8	10	7712092	7078273
6NL01	Deep Red	Female	NL493742564	119148601	35.7	9	7708406	7084872
6NL16	Deep Red	Female	NL897743947	120313685	36.1	9	7722590	7094777
6NL05	Deep Red	Female	NL662821722	122546912	36.8	9	7738947	7110450
6NL11	Deep Red	Female	NL731328169	109607017	32.9	9	7740084	7117420
6NL15	Deep Red	Female	NL844657587	110438250	33.1	8	7758332	7129608
6NL21	Deep Red	Male	NL868648341	123567173	37.1	9	7810387	7180298
6NL22	Deep Red	Male	NL539757750	113827438	34.1	9	7805937	7183549
6NL24	Deep Red	Male	NL662600138	167985619	50.4	12	7886157	7235891
1NL05	Dutch Belted	Female	NL660943163	101511673	30.5	8	7357329	6754903
1NL07	Dutch Belted	Female	NL710451608	101165382	30.3	7	7351145	6756566
1NL06	Dutch Belted	Female	NL732049627	119703996	35.9	8	7383869	6782015
1NL01	Dutch Belted	Female	NL709301671	103096629	30.9	8	7402327	6799431
1NL18	Dutch Belted	Male	NL685200519	102174634	30.7	8	7402903	6806837
1NL15	Dutch Belted	Female	NL520681255	101263933	30.4	8	7404348	6811617
1NL13	Dutch Belted	Female	NL916427526	101786789	30.5	8	7417823	6816161
1NL20	Dutch Belted	Male	NL764518166	135625227	40.7	10	7458128	6846957
1NL02	Dutch Belted	Female	NL521694432	107483528	32.2	8	7461507	6852445
1NL17	Dutch Belted	Female	NL388131727	102655619	30.8	8	7452858	6857352
1NL03	Dutch Belted	Female	NL465750762	115515520	34.7	9	7502625	6886802
1NL12	Dutch Belted	Female	NL647677528	106996957	32.1	8	7503206	6892621
1NL10	Dutch Belted	Female	NL938278148	118516248	35.6	8	7523249	6913409
1NL22	Dutch Belted	Male	NL524809666	102009200	30.6	8	7524768	6919484
1NL08	Dutch Belted	Female	NL754452070	110620404	33.2	8	7537373	6924476
1NL04	Dutch Belted	Female	NL742688579	113443899	34	9	7547974	6942699
1NL11	Dutch Belted	Female	NL895577368	134221476	40.3	9	7577477	6961923
1NL09	Dutch Belted	Female	NL742577688	112126810	33.6	8	7591407	6979800
1NL19	Dutch Belted	male	NL767088857	102988664	30.9	8	7602310	6990197
1NL14	Dutch Belted	Female	NL761301811	101036004	30.3	8	7617325	7005888
1NL23	Dutch Belted	Male	NL752801782	118926677	35.7	9	7689886	7067370
1NL16	Dutch Belted	Female	NL662200387	133173484	40	10	7823855	7188821
1NL21	Dutch Belted	Male	NL741878302	113351670	34	8	8179187	7551768
2NL14	Dutch Frisian	Female	NL872720088	100655254	30.2	8	7201265	6606513
2NL13	Dutch Frisian	Female	NL865602832	128182395	38.5	10	7226631	6613874
2NL03	Dutch Frisian	Female	NL546273890	102526305	30.8	8	7251281	6655296
2NL16	Dutch Frisian	Female	NL890977619	101140644	30.3	7	7267350	6684662
2NL18	Dutch Frisian	Female	NL632621611	145718444	43.7	11	7377303	6750584
2NL10	Dutch Frisian	Female	NL765377001	101534012	30.5	8	7345004	6755104
2NL22	Dutch Frisian	Male	NL698682737	105427033	31.6	8	7383200	6784121
2NL02	Dutch Frisian	Female	NL537418901	114586917	34.4	9	7398675	6789017
2NL23	Dutch Frisian	Male	NL627583445	101822217	30.5	8	7407507	6802054
2NL20	Dutch Frisian	Male	NL640009267	103526803	31.1	8	7412324	6802569
2NL06	Dutch Frisian	Female	NL7246754382	101335761	30.4	8	7410718	6808855
2NL08	Dutch Frisian	Female	NL757715806	101233357	30.4	8	7412094	6812321
2NL09	Dutch Frisian	Female	NL759301993	102118292	30.6	8	7451880	6841818
2NL15	Dutch Frisian	Female	NL885314870	108103391	32.4	8	7459343	6847865
2NL11	Dutch Frisian	Female	NL765716040	106712990	32	8	7461352	6854095
2NL05	Dutch Frisian	Female	NL632621604	115137448	34.5	9	7476149	6859276
2NL19	Dutch Frisian	Female	NL637403672	124020411	37.2	9	7490156	6878976
2NL21	Dutch Frisian	Male	NL643409484	107884558	32.4	8	7533086	6921501
2NL07	Dutch Frisian	Female	NL757715736	102579410	30.8	8	7542643	6929095
2NL17	Dutch Frisian	Female	NL946905230	127875908	38.4	10	7566391	6945691
2NL01	Dutch Frisian	Female	NL495713016	119575338	35.9	9	7578545	6952194
2NL12	Dutch Frisian	Female	NL844578961	105205829	31.6	8	7581405	6971909
2NL04	Dutch Frisian	Female	NL632621572	110094134	33	7	7585702	6975730
2NL24	Dutch Frisian	Male	NL592477208	135469771	40.6	10	7669455	7036461
3NL16	Groningen White Headed	Female	NL678921780	102223190	30.7	8	7218067	6629107
3NL01	Groningen White Headed	Female	NL529501589	100423696	30.1	8	7306995	6707844
3NL07	Groningen White Headed	Female	NL546141535	111002162	33.3	8	7344953	6744369
3NL05	Groningen White Headed	Female	NL656914092	102431719	30.7	8	7352883	6758204
3NL18	Groningen White Headed	Female	NL730721298	101714186	30.5	8	7359824	6763643
3NL08	Groningen White Headed	Female	NL662445197	104250515	31.3	8	7392811	6796629
3NL03	Groningen White Headed	Female	NL662820015	100555897	30.2	8	7399123	6802448
3NL10	Groningen White Headed	Female	NL717744163	101328125	30.4	8	7403274	6804926
3NL19	Groningen White Headed	Male	NL877322308	99846184	30	8	7416497	6818577
3NL17	Groningen White Headed	Male	NL724484461	123705240	37.1	10	7436263	6821850
3NL22	Groningen White Headed	Male	NL618500295	101378127	30.4	7	7440773	6850897
3NL09	Groningen White Headed	Female	NL933242535	118800956	35.6	9	7468503	6862104
3NL21	Groningen White Headed	Male	NL645147346	103944915	31.2	8	7481665	6876713
3NL13	Groningen White Headed	Female	NL877200080	103924656	31.2	8	7477991	6877321
3NL02	Groningen White Headed	Female	NL536475981	102708619	30.8	8	7470932	6881119
3NL12	Groningen White Headed	Female	NL655124830	105061893	31.5	8	7492978	6883832
3NL06	Groningen White Headed	Female	NL660713148	99616721	29.9	7	7505014	6904984
3NL04	Groningen White Headed	Female	NL867612275	101269221	30.4	8	7512925	6906670
3NL14	Groningen White Headed	Female	NL656914186	113263434	34	8	7537508	6922167
3NL11	Groningen White Headed	Female	NL947529769	135792512	40.7	10	7578145	6952656
3NL20	Groningen White Headed	male	NL893565936	132579220	39.8	9	7607998	6984288
4NL03	Holstein Frisian	Female	NL938886763	146156903	43.8	10	7596580	6959523
4NL05	Holstein Frisian	Female	NL669713907	118967119	35.7	9	7585938	6967799
4NL04	Holstein Frisian	Female	NL871312240	101788392	30.5	8	7599424	6990398
4NL01	Holstein Frisian	Female	NL871311968	105867713	31.8	8	7641654	7031225
4NL02	Holstein Frisian	Female	NL741810272	149881987	45	11	7767647	7126911
5NL08	Meuse-Rhine-Yssel	Female	NL761972352	122013350	36.6	9	7536570	6918486
5NL20	Meuse-Rhine-Yssel	Male	NL620113733	101211057	30.4	7	7537301	6923068
5NL01	Meuse-Rhine-Yssel	Female	NL531504040	111097688	33.3	9	7568746	6953080
5NL09	Meuse-Rhine-Yssel	Female	NL767809304	126249378	37.9	9	7583992	6956818
5NL13	Meuse-Rhine-Yssel	Female	NL923771012	140745712	42.2	11	7593731	6976103
5NL02	Meuse-Rhine-Yssel	Female	NL544367634	105383262	31.6	8	7604558	6982218
5NL22	Meuse-Rhine-Yssel	Male	NL547313027	102007370	30.6	8	7612694	6997426
5NL07	Meuse-Rhine-Yssel	Female	NL738408033	126849548	38.1	10	7624291	6998206
5NL03	Meuse-Rhine-Yssel	Female	NL587374761	105920865	31.8	8	7622455	7003190
5NL14	Meuse-Rhine-Yssel	Female	NL924693623	122384729	36.7	9	7636684	7006632
5NL11	Meuse-Rhine-Yssel	Female	NL870906112	146275686	43.9	10	7690976	7054776
5NL05	Meuse-Rhine-Yssel	Female	NL722692860	159963498	48	12	7709537	7069447
5NL06	Meuse-Rhine-Yssel	Female	NL722692910	132665355	39.8	10	7739076	7098302
5NL21	Meuse-Rhine-Yssel	Male	NL687794759	129598227	38.9	10	7734517	7101580
5NL15	Meuse-Rhine-Yssel	Female	NL924693692	145184541	43.6	10	7742562	7102258
5NL23	Meuse-Rhine-Yssel	Male	NL939112171	118039341	35.4	9	7739457	7107105
5NL04	Meuse-Rhine-Yssel	Female	NL715173257	134213524	40.3	10	7769718	7125755
5NL18	Meuse-Rhine-Yssel	Male	NL626712226	147198242	44.2	11	7786421	7145246
5NL10	Meuse-Rhine-Yssel	Female	NL8444589305	144661079	43.4	11	7799625	7155029
5NL16	Meuse-Rhine-Yssel	Male	NL638976788	129427171	38.8	10	7794867	7155722
5NL17	Meuse-Rhine-Yssel	Male	NL638976726	154717532	46.4	11	7833160	7186813
5NL12	Meuse-Rhine-Yssel	Female	NL894104329	138324636	41.5	10	7850919	7217552
5NL19	Meuse-Rhine-Yssel	Male	NL620113670	188714017	56.6	13	7907490	7248173
