# Supplementary material for: Integrative QTL mapping and selection signatures in Groningen White Headed cattle inferred from whole-genome sequences
Source: PLoS One. 2022 Oct 26;17(10):e0276309. doi: 10.1371/journal.pone.0276309 (PMC9605288; doi:10.1371/journal.pone.0276309)
Supplement: S2 Table — (XLSX) [file pone.0276309.s003.xlsx]

## Sheet: Suppl T2
S2 Table. Variant effect predicted from whole-genome variant from Dutch Belted, Dutch Friesian, Meuse-Rhine-Yssel, Deep Red, Holstein Friesian, and GWH breeds
Type (alphabetical order)	Count	Percent
3_prime_UTR_variant	121423	0.00343
5_prime_UTR_premature_start_codon_gain_variant	5902	0.00017
5_prime_UTR_truncation	1	0
5_prime_UTR_variant	44635	0.00126
bidirectional_gene_fusion	14	0
conservative_inframe_deletion	1085	3e-05
conservative_inframe_insertion	820	2e-05
disruptive_inframe_deletion	686	2e-05
disruptive_inframe_insertion	378	1e-05
downstream_gene_variant	1696849	0.0479
exon_loss_variant	2	0
frameshift_variant	3974	0.00011
gene_fusion	6	0
initiator_codon_variant	25	0
intergenic_region	15093306	0.42605
intragenic_variant	2	0
intron_variant	16360835	0.46183
missense_variant	146057	0.00412
non_coding_transcript_exon_variant	26448	0.00075
non_coding_transcript_variant	189	1e-05
splice_acceptor_variant	1216	3e-05
splice_donor_variant	998	3e-05
splice_region_variant	35457	0.001
start_lost	278	1e-05
start_retained_variant	2	0
stop_gained	1782	5e-05
stop_lost	260	1e-05
stop_retained_variant	146	0
synonymous_variant	212473	0.006
upstream_gene_variant	1670492	0.04715
