# Supplementary material for: Integrative QTL mapping and selection signatures in Groningen White Headed cattle inferred from whole-genome sequences
Source: PLoS One. 2022 Oct 26;17(10):e0276309. doi: 10.1371/journal.pone.0276309 (PMC9605288; doi:10.1371/journal.pone.0276309)
Supplement: S3 Table — (XLSX) [file pone.0276309.s004.xlsx]

## Sheet: Suppl T3
S3 Table. Genome-wide significant QTL for GWH and five cattle breeds without white head (Dutch Belted, Deep Red, Meuse-Rhine-Yssel, Dutch Friesian and Holstein Friesian)
BTA	N	SNP	START	STOP	P-value	q-value	Bonferroni	δ	SE	A1	MAF
1	4	1:153559696	153538338	158467971	2.16427e-09	1.28863e-05	0.0287364	0.26338	0.0411107	A	0.1
1	11	1:142454945	142452461	142483946	8.80282e-09	3.88954e-05	0.116881	0.190355	0.031099	T	0.142
1	7	1:37379054	37367890	37392726	8.88644e-09	3.92257e-05	0.117991	0.298802	0.0488318	A	0.058
1	4	1:27489274	23681918	28823340	5.16496e-08	0.000146036	0.685786	0.203878	0.0354484	C	0.108
1	33	1:48166295	47815099	49701450	5.29323e-08	0.000148965	0.702816	0.184172	0.0320511	A	0.104
1	3	1:77361836	77361836	78912618	4.00688e-07	0.000637607	1	0.166093	0.0312933	A	0.146
1	2	1:55133725	55008623	55133725	5.83898e-07	0.000824853	1	0.176057	0.0337023	T	0.138
2	153	2:109547570	100986603	109547773	9.60233e-12	1.64586e-07	0.000127496	0.234741	0.0314486	C	0.125
2	5	2:134974039	133181819	135063159	1.58396e-07	0.000317356	1	0.240704	0.0436768	C	0.079
2	14	2:111931712	111843080	117508810	1.71466e-07	0.000336386	1	0.273532	0.0497892	A	0.067
2	3	2:121735361	121733776	121738026	1.73015e-07	0.000338926	1	0.179471	0.0326795	C	0.104
3	37	3:77032565	70252136	78037820	1.25167e-12	2.75154e-08	1.66193e-05	0.241087	0.0307181	T	0.126
3	15	3:35543594	30746301	39951425	3.32809e-11	4.75152e-07	0.000441892	0.245919	0.0340287	A	0.113
3	42	3:83648752	81139314	84065571	6.56797e-11	8.60881e-07	0.000872072	0.225211	0.0317386	A	0.108
3	222	3:115422748	112303346	119441730	8.05804e-10	6.11995e-06	0.0106992	0.171193	0.0259211	A	0.202
3	40	3:66111383	63496254	69975702	1.25733e-08	5.13675e-05	0.166944	0.220613	0.0364808	GTTTTTTTGTGA	0.104
3	6	3:101924362	101574472	101924362	1.40161e-08	5.55026e-05	0.1861	0.230183	0.0382054	G	0.1
4	458	4:28851274	20002964	29990221	5.89842e-16	3.30452e-11	7.83171e-09	0.30687	0.0331632	A	0.125
4	115	4:118773542	116824178	118843038	4.91048e-14	1.35269e-09	6.51997e-07	0.448731	0.0531145	G	0.075
4	90	4:19320606	16135381	19947785	1.46657e-12	3.18269e-08	1.94727e-05	0.292413	0.0373993	T	0.1
4	130	4:50749342	50508253	56780855	3.62012e-11	5.12438e-07	0.000480667	0.238565	0.033085	T	0.117
4	35	4:70340477	70239423	71342016	8.26306e-10	6.26222e-06	0.0109714	0.166658	0.0252536	C	0.246
4	138	4:47416631	45896597	49100508	2.59747e-09	1.49559e-05	0.0344883	0.258316	0.0405534	C	0.087
4	4	4:67158721	62580308	67158775	1.06446e-08	4.52273e-05	0.141335	0.170697	0.0280668	G	0.2
4	13	4:31919715	30026375	33738674	2.90384e-08	9.39477e-05	0.385561	0.18355	0.0312536	G	0.142
5	783	5:17063646	10040792	19721321	1.75155e-16	1.25035e-11	2.32565e-09	0.274008	0.028927	A	0.175
5	31	5:97874613	91414773	98155624	1.94444e-13	4.81672e-09	2.58176e-06	0.225154	0.0274755	A	0.179
5	32	5:23619312	20418343	24007255	1.48181e-12	3.20961e-08	1.96749e-05	0.228691	0.0292564	A	0.167
5	118	5:63546435	61690966	69436301	1.2492e-09	8.37363e-06	0.0165864	0.219681	0.0337092	G	0.142
5	43	5:104584954	101519621	104856162	2.69568e-09	1.54411e-05	0.0357924	0.206924	0.0325236	G	0.125
5	31	5:88559580	80644442	89461747	8.18216e-09	3.68021e-05	0.10864	0.179709	0.0292878	T	0.15
5	10	5:70248147	70248147	75253615	1.05712e-07	0.000228937	1	0.270969	0.0484013	C	0.067
5	5	5:9516979	539578	9621270	1.52276e-07	0.000307322	1	0.221474	0.0401253	C	0.075
5	2	5:58924642	57584814	58924642	3.57022e-07	0.000584359	1	0.296155	0.055531	C	0.062
6	114	6:69894691	61274851	69894691	1.39169e-12	3.03921e-08	1.84784e-05	0.285664	0.0364902	C	0.1
6	165	6:12184672	10570959	16704140	2.7507e-10	2.51708e-06	0.00365228	0.249531	0.0366054	G	0.1
6	4	6:70157870	70157870	70375548	3.8215e-10	3.30557e-06	0.00507405	0.251357	0.0372265	G	0.096
6	45	6:87156521	83081499	87156521	1.2815e-09	8.54513e-06	0.0170153	0.25464	0.0391043	T	0.087
6	4	6:40400328	40400328	46614849	3.49103e-09	1.88349e-05	0.0463526	0.174886	0.0277161	T	0.188
6	2	6:35311420	35311420	37348038	6.73666e-09	3.12613e-05	0.089447	0.174689	0.0282856	G	0.122
6	10	6:111361848	111295762	114732024	8.35999e-09	3.74893e-05	0.111001	0.173474	0.028292	G	0.175
6	24	6:53491950	50214969	53859299	1.29367e-07	0.000269354	1	0.226359	0.0407498	A	0.087
6	2	6:103401878	103401878	103549465	2.31513e-07	0.000429023	1	0.16885	0.0311052	C	0.108
7	81	7:10873742	10060878	11964824	6.0095e-11	8.01125e-07	0.00079792	0.229106	0.0322095	T	0.126
7	126	7:7405581	5125270	9873131	7.03317e-11	9.04883e-07	0.00093384	0.288869	0.040786	T	0.092
7	88	7:85276243	85276015	86603681	7.16101e-09	3.28093e-05	0.0950814	0.178554	0.0289702	G	0.146
7	8	7:22500786	21142555	22568381	2.894e-08	9.3675e-05	0.384255	0.204774	0.0348633	G	0.108
7	3	7:104241618	104241618	105961282	1.24725e-07	0.000261002	1	0.167165	0.0300508	G	0.125
8	6	8:101487944	101037179	101487944	1.02542e-10	1.2133e-06	0.00136151	0.203545	0.0290386	C	0.167
8	89	8:99969221	97896318	99999765	2.62821e-09	1.51133e-05	0.0348965	0.188504	0.0296045	T	0.163
8	2	8:6994821	6994250	6994821	2.54634e-07	0.000452916	1	0.163594	0.0302531	C	0.108
9	3	9:50689208	50689208	50698686	2.00869e-10	1.94732e-06	0.00266707	0.218633	0.0317855	A	0.121
9	84	9:1915404	29608	9016273	2.10486e-10	2.01497e-06	0.00279476	0.254682	0.0370757	T	0.138
9	15	9:12401298	12056318	19168195	1.20963e-09	8.20384e-06	0.0160611	0.234197	0.0359012	G	0.113
9	15	9:46013540	45737027	49528579	1.34349e-07	0.000277532	1	0.208376	0.0375676	G	0.104
9	4	9:60114289	60114289	60173589	4.06359e-07	0.000644546	1	0.19847	0.0374154	G	0.092
9	3	9:72690203	70063087	72690203	4.28742e-07	0.000669469	1	0.164904	0.0311573	C	0.117
10	12	10:36777130	31533882	36777132	1.0421e-12	2.31431e-08	1.38367e-05	0.408463	0.0518182	T	0.071
10	16	10:47837144	42949990	47855774	5.36045e-10	4.32144e-06	0.00711742	0.215865	0.0322897	A	0.125
10	34	10:26999154	26976619	29474944	3.69717e-08	0.000113977	0.490897	0.139625	0.0239818	C	0.267
10	2	10:100591401	100577853	100591401	9.08648e-08	0.000206865	1	0.148317	0.0263399	T	0.185
10	2	10:14185954	14185954	14186354	1.14443e-07	0.000244029	1	0.190937	0.0342101	T	0.146
11	74	11:94311621	91894998	97275223	2.31313e-14	6.87091e-10	3.0713e-07	0.283014	0.0329608	T	0.125
11	4	11:77609302	77606440	77614434	6.02957e-10	4.79967e-06	0.00800585	0.194204	0.0291511	CTTAT	0.146
11	55	11:104422840	104244211	105665557	6.07706e-10	4.83458e-06	0.00806891	0.236765	0.0355482	C	0.096
11	38	11:31089227	30460756	37429174	2.28103e-09	1.34488e-05	0.0302867	0.207311	0.0324125	G	0.1
11	14	11:81590959	81024961	84788334	5.13314e-09	2.52523e-05	0.068156	0.197097	0.0316293	C	0.125
11	38	11:23034193	22995010	23165732	2.11344e-07	0.000398149	1	0.231321	0.0424578	A	0.071
12	158	12:18184924	12038320	18523413	3.01292e-23	5.00056e-17	4.00045e-16	0.32049	0.0261263	G	0.15
12	14	12:3240269	3240269	9585865	1.18958e-14	3.81518e-10	1.57948e-07	0.27445	0.0315172	A	0.125
12	46	12:35561574	31674775	39022753	2.53607e-12	5.26141e-08	3.3673e-05	0.208156	0.0269775	C	0.217
12	98	12:69757293	61618198	69769982	3.10758e-11	4.48493e-07	0.000412614	0.198809	0.0274599	A	0.154
12	32	12:70237145	70097158	79607385	1.49168e-10	1.53535e-06	0.0019806	0.193059	0.0278322	G	0.15
12	38	12:80459470	80217866	82869811	4.1931e-10	3.56472e-06	0.00556745	0.189136	0.0280875	G	0.183
12	2	12:20546857	20540125	20546857	1.72614e-08	6.46519e-05	0.229191	0.158548	0.0265058	T	0.154
12	32	12:49036327	49014913	49361217	2.28245e-08	7.81401e-05	0.303056	0.222192	0.0375111	G	0.092
12	3	12:54215176	50010882	54215176	1.80364e-07	0.000351798	1	0.26612	0.0485372	C	0.062
13	126	13:54902563	50137615	59943320	2.72729e-11	4.00575e-07	0.00036212	0.244212	0.0336147	G	0.113
13	79	13:82372900	81295463	82941267	3.71251e-11	5.23841e-07	0.000492934	0.192034	0.0266498	G	0.171
13	12	13:60195831	60050846	61479945	3.32617e-09	1.80925e-05	0.0441637	0.184941	0.0292641	T	0.142
13	11	13:6885597	6724386	9748110	3.41867e-09	1.85128e-05	0.0453919	0.180227	0.0285432	G	0.146
13	43	13:10705649	10615832	10749433	3.43942e-09	1.85942e-05	0.0456674	0.185998	0.0294629	G	0.117
13	35	13:22079963	21122192	28371455	8.16006e-09	3.67276e-05	0.108346	0.201549	0.0328441	G	0.108
14	8	14:67433708	67362091	67463154	8.62323e-08	0.000201785	1	0.219513	0.0389062	G	0.108
14	2	14:45602796	45602796	45617923	4.0954e-07	0.000647194	1	0.155619	0.0293466	A	0.163
15	198	15:57818237	55525064	59891522	1.01093e-16	8.03756e-12	1.34227e-09	0.284816	0.0297572	C	0.133
15	137	15:63038797	60317969	67814453	1.3118e-15	5.49453e-11	1.74176e-08	0.282606	0.0310259	C	0.133
15	61	15:22532349	22336439	23401457	3.04769e-11	4.41288e-07	0.000404661	0.214501	0.0296119	C	0.129
15	27	15:44296547	41069310	47892724	5.57504e-09	2.69568e-05	0.0740235	0.194475	0.0312932	G	0.129
15	2	15:38160247	38160247	38249246	1.04111e-07	0.000226354	1	0.243904	0.0435413	C	0.075
16	13	16:74224820	74090211	74224911	4.26673e-09	2.21297e-05	0.0566521	0.189578	0.0302399	C	0.171
16	25	16:22152319	21999045	26749547	1.41902e-08	5.60752e-05	0.188413	0.178644	0.0296637	C	0.143
16	17	16:1979268	1979268	4559243	6.56028e-08	0.000174382	0.871051	0.181423	0.0318256	A	0.1
16	15	16:47505018	47505018	47820129	2.42924e-07	0.000439856	1	0.284763	0.0525604	T	0.058
17	4	17:3998256	3996565	9419807	1.16919e-16	8.87094e-12	1.55241e-09	0.327756	0.0343374	G	0.121
17	175	17:21368303	21325653	29996448	1.00732e-11	1.64917e-07	0.000133748	0.228336	0.0306279	C	0.142
17	134	17:54766543	54490919	59288859	3.30241e-09	1.79853e-05	0.0438482	0.220368	0.0348618	G	0.113
17	64	17:30088160	30063168	39908525	1.04573e-08	4.46888e-05	0.138848	0.222151	0.0365051	A	0.092
17	11	17:65648906	65632143	65684842	2.05722e-08	7.20715e-05	0.273151	0.295434	0.049694	G	0.071
17	12	17:48622185	40058216	48622185	4.97603e-08	0.000141879	0.660699	0.158773	0.0275681	T	0.179
18	80	18:57290388	57219843	58267039	4.68159e-18	4.44003e-13	6.21605e-11	0.503392	0.0497282	T	0.075
18	84	18:18459961	14985598	18494704	1.2878e-13	3.2694e-09	1.70989e-06	0.235112	0.0284265	G	0.171
18	25	18:22796238	21126601	22915792	9.43361e-12	1.64586e-07	0.000125256	0.225953	0.0302576	A	0.133
18	242	18:1824645	3583	5345127	1.17056e-11	1.88849e-07	0.000155422	0.216852	0.0291993	T	0.15
18	55	18:40851893	40520269	41879963	1.73032e-11	2.68081e-07	0.000229745	0.26663	0.0362658	T	0.108
20	1039	20:18786875	10003259	19916088	2.69546e-38	1.78947e-31	3.57893e-31	0.421631	0.0222763	G	0.163
20	202	20:20044595	20037976	22721942	8.63568e-22	1.27402e-16	1.14662e-14	0.327153	0.0280511	T	0.154
20	91	20:9956383	8372455	9997996	3.26855e-16	2.14721e-11	4.33987e-09	0.29304	0.0313081	C	0.125
20	46	20:68592362	64850431	69847813	2.26919e-09	1.33909e-05	0.0301296	0.221692	0.0346553	G	0.113
20	48	20:71319592	70006249	71873677	2.34916e-09	1.37832e-05	0.0311914	0.235073	0.0367874	T	0.1
20	4	20:34620234	34620234	34669823	2.90499e-08	9.39621e-05	0.385714	0.158999	0.0270735	C	0.196
21	550	21:608990	476245	8842612	4.22764e-16	2.71174e-11	5.61331e-09	0.460399	0.0494337	AG	0.092
21	79	21:60107983	60107983	68301572	1.24635e-13	3.17023e-09	1.65486e-06	0.314252	0.0379673	G	0.096
21	42	21:20320499	20318262	29981901	5.56829e-12	1.0809e-07	7.39339e-05	0.213382	0.0281968	A	0.179
21	273	21:14040616	12759548	19958298	2.006e-11	3.044e-07	0.00026635	0.303436	0.0414313	T	0.087
21	39	21:53867899	51470783	53961352	7.136e-10	5.54738e-06	0.00947493	0.21115	0.0318547	C	0.133
21	9	21:44177712	41433615	44300615	4.13786e-09	2.14865e-05	0.0549411	0.195937	0.0312232	G	0.129
21	180	21:34906302	32991172	39863039	3.1684e-08	0.00010103	0.420689	0.1456	0.0248693	A	0.217
22	27	22:31211263	30435192	32593468	3.11083e-13	7.49629e-09	4.13046e-06	0.219376	0.0270578	CTTGTGG	0.167
22	3	22:57960755	57960355	57960755	1.63724e-11	2.55449e-07	0.000217387	0.237879	0.0323089	G	0.146
22	233	22:27226027	26908567	29804734	8.66727e-09	3.86048e-05	0.115081	0.192118	0.0313705	C	0.104
23	10	1.22917	390	7802162	3.32646e-13	8.00138e-09	4.41676e-06	0.347393	0.0429131	A	0.1
23	5	23:50064200	50064200	50463197	7.7204e-10	5.90488e-06	0.0102509	0.203181	0.0307249	C	0.133
23	4	23:41853670	41848691	49681124	1.18989e-08	4.93409e-05	0.15799	0.20145	0.0332492	A	0.113
23	22	23:23245276	23245276	26126226	1.15747e-07	0.000246092	1	0.224691	0.0402755	T	0.079
24	7	24:18985347	18953620	19125457	1.58995e-08	6.09082e-05	0.211108	0.228414	0.0380771	G	0.108
25	361	25:8110450	51851	9252577	6.20941e-12	1.17949e-07	8.24463e-05	0.337192	0.0446792	C	0.083
25	29	25:12326088	10096238	16761377	3.37152e-11	4.80837e-07	0.000447659	0.224514	0.0310774	A	0.158
25	52	25:35439931	33269951	37668934	1.282e-09	8.54513e-06	0.0170219	0.338718	0.0520165	T	0.062
26	4	26:9110841	9073415	9110841	1.14713e-08	4.78215e-05	0.152312	0.195298	0.0321937	G	0.104
26	3	26:46891024	46891024	47542572	5.60814e-08	0.000156404	0.744629	0.224324	0.0391222	T	0.087
26	3	26:35880778	35880778	35896323	2.09207e-07	0.000394627	1	0.164921	0.030258	C	0.142
27	30	27:2211663	2192572	2300101	7.90979e-08	0.000191346	1	0.199444	0.0352337	GG	0.112
29	169	29:35723518	30711272	39905159	8.65361e-12	1.6025e-07	0.0001149	0.238468	0.0318636	A	0.15
29	85	29:43849644	40013304	48108452	4.7564e-11	6.54444e-07	0.000631538	0.267162	0.037323	CA	0.1
29	450	29:1943760	32275	2180824	2.67481e-09	1.53281e-05	0.0355152	0.229789	0.0361084	GAAAATTC	0.1
29	7	29:20433790	20429995	20699828	3.08489e-07	0.000527021	1	0.154243	0.028748	A	0.133
1BTA: Bos taurus chromosomes, Position (pb): , N: Number of SNPs significantly associated, SNP: SNP displaying the most significant association with the GWH phenotype, START: beginning of genomic region (pb)containing SNPs significantly associated ,STOP: final position of the genomic region (pb) containing SNPs significantly associated , P-value: nominal P-value, q-value: q-value calculated with …
