# Supplementary material for: Integrative QTL mapping and selection signatures in Groningen White Headed cattle inferred from whole-genome sequences
Source: PLoS One. 2022 Oct 26;17(10):e0276309. doi: 10.1371/journal.pone.0276309 (PMC9605288; doi:10.1371/journal.pone.0276309)
Supplement: S5 Table — (XLSX) [file pone.0276309.s006.xlsx]

## Sheet: Suppl T5
S5 Table. Breed-specific selective sweep regions detected in Dutch Belted, Dutch Friesian, Meuse-Rhine-Yssel, Deep Red, GWH, and Holstein Friesian breeds
Breeds	BTA	Region start (bp)	Region end (bp)	size (bp)
Deep_red_unique	1	2488093	2503240	15147
Deep_red_unique	1	3105339	3113499	8160
Deep_red_unique	1	11232711	11244206	11495
Deep_red_unique	1	133843347	133849744	6397
Deep_red_unique	2	1683522	1696605	13083
Deep_red_unique	2	1715118	1723650	8532
Deep_red_unique	2	56599252	56615140	15888
Deep_red_unique	2	56665812	56682212	16400
Deep_red_unique	3	117077175	117082584	5409
Deep_red_unique	4	102297427	102305688	8261
Deep_red_unique	4	102318088	102325743	7655
Deep_red_unique	5	44189900	44196441	6541
Deep_red_unique	5	112766072	112773704	7632
Deep_red_unique	6	70156734	70188071	31337
Deep_red_unique	6	91353608	91357006	3398
Deep_red_unique	7	49463640	49487368	23728
Deep_red_unique	7	49568056	49580552	12496
Deep_red_unique	7	49984680	50082040	97360
Deep_red_unique	7	52009521	52013736	4215
Deep_red_unique	7	53854312	53862890	8578
Deep_red_unique	8	99973064	99984873	11809
Deep_red_unique	9	80897224	80908424	11200
Deep_red_unique	9	88360824	88370824	10000
Deep_red_unique	9	89233169	89238824	5655
Deep_red_unique	10	49001208	49013364	12156
Deep_red_unique	10	54849652	54859652	10000
Deep_red_unique	10	59003480	59016224	12744
Deep_red_unique	10	67015568	67021068	5500
Deep_red_unique	10	93779114	93823409	44295
Deep_red_unique	12	32712268	32725056	12788
Deep_red_unique	12	83224936	83232816	7880
Deep_red_unique	13	2580242	2589168	8926
Deep_red_unique	13	11892899	11905762	12863
Deep_red_unique	15	24472237	24475930	3693
Deep_red_unique	15	84416176	84429536	13360
Deep_red_unique	18	65520919	65525492	4573
Deep_red_unique	19	6267931	6275914	7983
Deep_red_unique	20	49461684	49466521	4837
Deep_red_unique	21	19241564	19251331	9767
Deep_red_unique	21	31525491	31549344	23853
Deep_red_unique	21	44185357	44193624	8267
Deep_red_unique	21	45023276	45054301	31025
Deep_red_unique	21	45188936	45200709	11773
Deep_red_unique	21	52785140	52789934	4794
Deep_red_unique	22	11564548	11581103	16555
Deep_red_unique	23	8524169	8532074	7905
Deep_red_unique	23	12775743	12780362	4619
Deep_red_unique	25	6446262	6455345	9083
Deep_red_unique	27	1493824	1501686	7862
Deep_red_unique	28	44005954	44018020	12066
Deep_red_unique	29	1895653	1902840	7187
Dutch_belted_unique	1	120170918	120189912	18994
Dutch_belted_unique	1	127203400	127214651	11251
Dutch_belted_unique	2	4319832	4332970	13138
Dutch_belted_unique	2	30707410	30725602	18192
Dutch_belted_unique	3	16720747	16751495	30748
Dutch_belted_unique	3	16758595	16774979	16384
Dutch_belted_unique	3	51608624	51620370	11746
Dutch_belted_unique	3	59023184	59033412	10228
Dutch_belted_unique	3	115046760	115065544	18784
Dutch_belted_unique	3	116148435	116151800	3365
Dutch_belted_unique	3	118041530	118113592	72062
Dutch_belted_unique	3	118219360	118359744	140384
Dutch_belted_unique	4	16315196	16325196	10000
Dutch_belted_unique	5	31349940	31360392	10452
Dutch_belted_unique	5	108540544	108554668	14124
Dutch_belted_unique	6	19522836	19539940	17104
Dutch_belted_unique	6	60980793	60994088	13295
Dutch_belted_unique	7	2702724	2706648	3924
Dutch_belted_unique	8	79250024	79260888	10864
Dutch_belted_unique	8	87543380	87551184	7804
Dutch_belted_unique	10	68721176	68734056	12880
Dutch_belted_unique	10	69058520	69069672	11152
Dutch_belted_unique	10	100976024	100986024	10000
Dutch_belted_unique	13	31574570	31581150	6580
Dutch_belted_unique	13	37868428	37877044	8616
Dutch_belted_unique	14	67503184	67509301	6117
Dutch_belted_unique	15	20171370	20188410	17040
Dutch_belted_unique	15	22353711	22367770	14059
Dutch_belted_unique	15	22389770	22418970	29200
Dutch_belted_unique	15	37425932	37431759	5827
Dutch_belted_unique	16	77584904	77608128	23224
Dutch_belted_unique	20	16973188	16993932	20744
Dutch_belted_unique	20	32049604	32108428	58824
Dutch_belted_unique	21	63122757	63135784	13027
Dutch_belted_unique	22	15098038	15109640	11602
Dutch_belted_unique	24	545627	551066	5439
Dutch_belted_unique	25	3726422	3744422	18000
Dutch_belted_unique	25	36483490	36493940	10450
Dutch_belted_unique	25	39689540	39704100	14560
Dutch_belted_unique	26	15207763	15244440	36677
Dutch_belted_unique	26	25236908	25313156	76248
Fries_Hollands_unique	1	23171858	23181858	10000
Fries_Hollands_unique	1	42937417	42948556	11139
Fries_Hollands_unique	1	106582534	106599664	17130
Fries_Hollands_unique	1	106624888	106665376	40488
Fries_Hollands_unique	2	14569616	14579046	9430
Fries_Hollands_unique	3	18020714	18030804	10090
Fries_Hollands_unique	3	18179385	18189842	10457
Fries_Hollands_unique	3	57552356	57561292	8936
Fries_Hollands_unique	5	43645244	43657492	12248
Fries_Hollands_unique	5	115122560	115133904	11344
Fries_Hollands_unique	6	100938072	100946785	8713
Fries_Hollands_unique	6	103289848	103302312	12464
Fries_Hollands_unique	7	61607492	61638500	31008
Fries_Hollands_unique	8	72527880	72587430	59550
Fries_Hollands_unique	9	102047384	102058704	11320
Fries_Hollands_unique	10	83886104	83896488	10384
Fries_Hollands_unique	10	83906648	83915193	8545
Fries_Hollands_unique	11	25526370	25531804	5434
Fries_Hollands_unique	11	96709888	96723688	13800
Fries_Hollands_unique	12	73249856	73260696	10840
Fries_Hollands_unique	12	73461464	73473048	11584
Fries_Hollands_unique	12	73480184	73489712	9528
Fries_Hollands_unique	14	16182984	16203178	20194
Fries_Hollands_unique	14	32447918	32494110	46192
Fries_Hollands_unique	14	32565355	32587086	21731
Fries_Hollands_unique	14	44079276	44092864	13588
Fries_Hollands_unique	15	2322592	2336758	14166
Fries_Hollands_unique	15	8893610	8904410	10800
Fries_Hollands_unique	15	38679794	38690492	10698
Fries_Hollands_unique	16	47392704	47411652	18948
Fries_Hollands_unique	17	64639976	64658136	18160
Fries_Hollands_unique	17	65863603	65877376	13773
Fries_Hollands_unique	20	3860235	3873765	13530
Fries_Hollands_unique	21	68155512	68169527	14015
Fries_Hollands_unique	22	23278530	23290240	11710
Fries_Hollands_unique	22	37218324	37230296	11972
Fries_Hollands_unique	22	37241756	37259180	17424
Fries_Hollands_unique	22	54935182	54945816	10634
Fries_Hollands_unique	22	54966440	54984792	18352
Fries_Hollands_unique	24	43304632	43315096	10464
Fries_Hollands_unique	28	8362110	8369758	7648
Fries_Hollands_unique	28	22570982	22588971	17989
Fries_Hollands_unique	28	22875422	22885938	10516
Fries_Hollands_unique	28	26059400	26091213	31813
Fries_Hollands_unique	28	26102878	26109132	6254
Fries_Hollands_unique	29	42429576	42456548	26972
Groninger_Whiteheaded_unique	1	75917080	75980244	63164
Groninger_Whiteheaded_unique	1	96477240	96483193	5953
Groninger_Whiteheaded_unique	4	70874760	70910431	35671
Groninger_Whiteheaded_unique	5	12534171	12554159	19988
Groninger_Whiteheaded_unique	5	12571626	12585372	13746
Groninger_Whiteheaded_unique	7	60222836	60244692	21856
Groninger_Whiteheaded_unique	9	39550344	39573064	22720
Groninger_Whiteheaded_unique	9	43391659	43414684	23025
Groninger_Whiteheaded_unique	10	29283343	29292712	9369
Groninger_Whiteheaded_unique	10	45160980	45172744	11764
Groninger_Whiteheaded_unique	13	60946476	61001684	55208
Groninger_Whiteheaded_unique	13	61068436	61091125	22689
Groninger_Whiteheaded_unique	15	16116650	16138650	22000
Groninger_Whiteheaded_unique	15	35510092	35531452	21360
Groninger_Whiteheaded_unique	15	56586252	56600892	14640
Groninger_Whiteheaded_unique	16	68078963	68091160	12197
Groninger_Whiteheaded_unique	17	15389315	15403080	13765
Groninger_Whiteheaded_unique	18	24039028	24051140	12112
Groninger_Whiteheaded_unique	19	27657972	27668332	10360
Groninger_Whiteheaded_unique	20	14469427	14579931	110504
Groninger_Whiteheaded_unique	20	14756115	14766251	10136
Groninger_Whiteheaded_unique	20	14844923	14895315	50392
Groninger_Whiteheaded_unique	20	18257842	18268250	10408
Groninger_Whiteheaded_unique	20	18630210	18659522	29312
Groninger_Whiteheaded_unique	20	20018770	20030538	11768
Groninger_Whiteheaded_unique	22	35001992	35009128	7136
Groninger_Whiteheaded_unique	25	3002182	3012182	10000
Groninger_Whiteheaded_unique	26	42952264	42965764	13500
Groninger_Whiteheaded_unique	26	42972064	42983764	11700
Groninger_Whiteheaded_unique	27	37124992	37136928	11936
Groninger_Whiteheaded_unique	27	40223032	40240386	17354
Holstein-Friesian_unique	1	6564463	6583667	19204
Holstein-Friesian_unique	1	83181615	83216436	34821
Holstein-Friesian_unique	1	83447792	83458384	10592
Holstein-Friesian_unique	1	83556128	83578560	22432
Holstein-Friesian_unique	2	92134720	92163986	29266
Holstein-Friesian_unique	2	131002688	131048528	45840
Holstein-Friesian_unique	3	12604663	12620363	15700
Holstein-Friesian_unique	3	12744199	12755298	11099
Holstein-Friesian_unique	3	12892171	12923831	31660
Holstein-Friesian_unique	3	13420675	13437971	17296
Holstein-Friesian_unique	3	104547136	104559920	12784
Holstein-Friesian_unique	9	72107984	72131984	24000
Holstein-Friesian_unique	9	72142384	72157022	14638
Holstein-Friesian_unique	9	72296022	72319184	23162
Holstein-Friesian_unique	9	72380584	72392184	11600
Holstein-Friesian_unique	9	72409384	72424432	15048
Holstein-Friesian_unique	11	93019057	93029888	10831
Holstein-Friesian_unique	11	93829440	93881688	52248
Holstein-Friesian_unique	11	94747088	94780288	33200
Holstein-Friesian_unique	11	94856088	94868688	12600
Holstein-Friesian_unique	12	21246044	21256044	10000
Holstein-Friesian_unique	13	81883920	81908640	24720
Holstein-Friesian_unique	13	82019280	82029878	10598
Holstein-Friesian_unique	14	16772440	16783064	10624
Holstein-Friesian_unique	14	51388216	51398216	10000
Holstein-Friesian_unique	15	5413274	5461931	48657
Holstein-Friesian_unique	17	6052512	6071482	18970
Holstein-Friesian_unique	17	7039212	7063564	24352
Holstein-Friesian_unique	18	55776904	55825468	48564
Holstein-Friesian_unique	18	55983736	55994852	11116
Holstein-Friesian_unique	19	22849112	22859712	10600
Holstein-Friesian_unique	19	22967552	22992912	25360
Holstein-Friesian_unique	22	45223484	45240908	17424
Holstein-Friesian_unique	22	45472188	45482304	10116
Holstein-Friesian_unique	22	45947208	45958832	11624
Holstein-Friesian_unique	22	45976556	45992472	15916
Holstein-Friesian_unique	22	46476516	46488488	11972
Holstein-Friesian_unique	22	47397556	47436788	39232
Holstein-Friesian_unique	22	47665632	47676328	10696
Holstein-Friesian_unique	22	47945308	47958092	12784
Holstein-Friesian_unique	22	47968508	47980364	11856
Holstein-Friesian_unique	22	48087292	48099728	12436
Holstein-Friesian_unique	23	7243390	7255370	11980
Holstein-Friesian_unique	23	7365655	7376249	10594
Holstein-Friesian_unique	23	7435351	7445846	10495
Holstein-Friesian_unique	24	57730392	57755219	24827
Holstein-Friesian_unique	26	4889876	4897629	7753
Holstein-Friesian_unique	27	38754162	38814932	60770
MRY_unique	1	22153058	22163058	10000
MRY_unique	2	18874578	18893026	18448
MRY_unique	2	26750418	26763234	12816
MRY_unique	2	53041876	53054436	12560
MRY_unique	2	73167223	73215976	48753
MRY_unique	2	73253336	73279720	26384
MRY_unique	3	91704776	91720109	15333
MRY_unique	4	116998544	117010960	12416
MRY_unique	5	58414596	58425280	10684
MRY_unique	5	58441272	58454464	13192
MRY_unique	5	88654885	88660688	5803
MRY_unique	6	56645660	56672908	27248
MRY_unique	6	93124715	93131816	7101
MRY_unique	7	4631641	4643963	12322
MRY_unique	7	55421457	55425956	4499
MRY_unique	8	50860477	50891197	30720
MRY_unique	8	70625360	70636872	11512
MRY_unique	8	76026582	76039680	13098
MRY_unique	9	66175212	66184940	9728
MRY_unique	10	71838127	71860008	21881
MRY_unique	12	11144811	11172031	27220
MRY_unique	12	13385593	13390459	4866
MRY_unique	12	13409487	13422111	12624
MRY_unique	13	481454	488283	6829
MRY_unique	13	53467248	53479520	12272
MRY_unique	13	53495123	53517896	22773
MRY_unique	13	53647360	53668118	20758
MRY_unique	14	73124656	73138912	14256
MRY_unique	16	27132146	27162818	30672
MRY_unique	16	34424348	34439364	15016
MRY_unique	19	31364772	31371507	6735
MRY_unique	21	16036695	16053760	17065
MRY_unique	21	30534720	30541739	7019
MRY_unique	23	13542859	13569553	26694
MRY_unique	25	11083150	11098741	15591
MRY_unique	25	22755940	22774020	18080
MRY_unique	26	23325516	23339890	14374
MRY_unique	26	23525926	23532202	6276
MRY_unique	27	42439312	42450896	11584
MRY_unique	29	2645546	2656826	11280
