# Supplementary material for: Integrative QTL mapping and selection signatures in Groningen White Headed cattle inferred from whole-genome sequences
Source: PLoS One. 2022 Oct 26;17(10):e0276309. doi: 10.1371/journal.pone.0276309 (PMC9605288; doi:10.1371/journal.pone.0276309)
Supplement: S6 Table — (XLSX) [file pone.0276309.s007.xlsx]

## Sheet: Suppl T6
S6 Table. Quantitative trait locus, from the Animal QTL Database, in breed-specific selective sweeps detected in Dutch Belted, Dutch Friesian, Meuse-Rhine-Yssel, Deep Red, Holstein Friesian and GWH breeds
Trait name in QTLdatabase	Count QTLs
Milk fat yield QTL	941
Milk C14 index QTL	751
Milk myristoleic acid content QTL	566
Milk protein percentage QTL	459
Milk fat percentage QTL	360
Milk glycosylated kappa-casein percentage QTL	324
Non-return rate QTL	302
Milk kappa-casein percentage QTL	296
Length of productive life QTL	265
Milk C16 index QTL	258
Milk protein yield QTL	252
Milk palmitoleic acid content QTL	246
Milk yield QTL	243
Body weight QTL	227
Bovine tuberculosis susceptibility QTL	191
Milking speed QTL	163
Conception rate QTL	156
Interval to first estrus after calving QTL	144
Milk unglycosylated kappa-casein percentage QTL	143
Bovine respiratory disease susceptibility QTL	100
Somatic cell score QTL	100
Daughter pregnancy rate QTL	97
Body weight gain QTL	89
Stature QTL	89
Calving ease QTL	86
Inseminations per conception QTL	86
Scrotal circumference QTL	85
Net merit QTL	79
Stillbirth QTL	75
Calving ease QTL	71
Udder attachment QTL	67
Foot angle QTL	66
Udder depth QTL	66
Dry matter intake QTL	62
Strength QTL	61
Milk capric acid content QTL	60
Milk caprylic acid content QTL	60
Milk caproic acid content QTL	59
PTA type QTL	58
First service conception QTL	55
Carcass weight QTL	54
Feet and leg conformation QTL	53
Residual feed intake QTL	49
Rump width QTL	48
Fecal larva count QTL	46
Udder height QTL	46
Lactation persistency QTL	45
Body depth QTL	44
Average daily gain QTL	43
Udder cleft QTL	43
Rear leg placement - rear view QTL	42
Stillbirth QTL	41
Gestation length QTL	40
Teat placement - front QTL	40
Dairy form QTL	39
Lean meat yield QTL	38
Teat length QTL	37
Metabolic body weight QTL	36
Milk tridecylic acid content QTL	35
Rear leg placement - side view QTL	35
Milk myristic acid content QTL	34
Inhibin level QTL	33
Milk alpha-S2-casein percentage QTL	33
Milk beta-lactoglobulin protein content QTL	31
Shear force QTL	30
Clinical mastitis QTL	29
M. paratuberculosis susceptibility QTL	28
305-day milk yield QTL	27
Ketosis QTL	27
Milk potassium content QTL	27
Teat placement - rear QTL	26
Marbling score QTL	24
Milk beta-lactoglobulin percentage QTL	24
Age at puberty QTL	23
Luteal activity QTL	22
Maturity rate QTL	22
Milk phosphorylated alpha-S2-casein percentage QTL	22
Milk riboflavin content QTL	22
Milk linoleic acid content QTL	21
Fat thickness at the 12th rib QTL	18
Hair length QTL	18
Milk iron content QTL	17
Milk tetracosanoic acid content QTL	17
Semen volume QTL	17
Milk alpha-lactalbumin percentage QTL	15
Muscle anserine content QTL	15
sperm counts QTL	15
Sperm motility QTL	14
Eye area pigmentation QTL	13
Rump angle QTL	13
Cheese protein recovery QTL	12
Fertility index QTL	12
Interval from first to last insemination QTL	12
Longissimus muscle area QTL	12
Milk lauric acid content QTL	12
Tick resistance QTL	12
Intramuscular fat QTL	11
Milk butyric acid content QTL	11
Milk casein percentage QTL	11
Facial pigmentation QTL	10
Milk cis-9-Heptadecenoic acid content QTL	10
Milk conjugated linoleic acid content QTL	10
Milk oleic acid content QTL	10
Milk palmitic acid content QTL	10
Milk saturated fatty acid content QTL	10
Milk stearic acid content QTL	10
Calving to conception interval QTL	9
White spotting QTL	9
Anti-Müllerian hormone level QTL	8
Calving interval QTL	8
Conformation score QTL	8
Milk C18 index QTL	8
Milk lactose content QTL	8
Milk margaric acid content QTL	8
Milk pentadecylic acid content QTL	8
Muscle phosphorus content QTL	8
Somatic cell count QTL	8
Alkaline phosphatase level QTL	7
Meat texture QTL	7
Milk mid-infrared spectra QTL	7
Muscle calcium content QTL	7
Reproductive efficiency QTL	7
Subcutaneous fat QTL	7
Tenderness score QTL	7
Bone quality QTL	6
Cannon bone circumference QTL	6
Coat color QTL	6
Dressing percentage QTL	6
Immunoglobulin G level QTL	6
Milk beta-carotene content QTL	6
Milk lactose yield QTL	6
Temperament QTL	6
Age at first calving QTL	5
Average daily feed intake QTL	5
Calf size QTL	5
Milk eicosapentaenoic acid content QTL	5
Milk glycerophosphocholine to phosphocholine ratio QTL	5
Milk monounsaturated fatty acid content QTL	5
Milk unsaturated fatty acid content QTL	5
Milk vitamin B-12 content QTL	5
Muscle carnosine content QTL	5
Muscle magnesium content QTL	5
Abomasum displacement QTL	4
Body weight QTL	4
Calving index QTL	4
Fertilization rate QTL	4
Meat color L* QTL	4
Milk arachidic acid content QTL	4
Milk fat content QTL	4
Milk zinc content QTL	4
Muscle creatine content QTL	4
Muscle taurine content QTL	4
Pregnancy rate QTL	4
Sire conception rate QTL	4
Average daily milk yield QTL	3
Body condition score QTL	3
Curd firming rate QTL	3
Docosahexaenoic acid content QTL	3
Docosatetraenoic acid content QTL	3
Hoof and leg disorders QTL	3
Insulin-like growth factor 1 level QTL	3
Milk casein index QTL	3
Milk fatty acid unsaturated index QTL	3
Milk profitability index QTL	3
Milk saturated to unsaturated fatty acid ratio QTL	3
Milk yield QTL	3
Muscle creatinine content QTL	3
Muscle sodium content QTL	3
Number of embryos QTL	3
Polyunsaturated fatty acid content QTL	3
Sexual precocity QTL	3
Body length QTL	2
Bone weight QTL	2
Colostrum albumin concentration QTL	2
Cooking loss QTL	2
Curd solids yield QTL	2
Dairy capacity composite index QTL	2
Duration of inactivity during open field test QTL	2
Foot-and-mouth disease susceptibility QTL	2
Glutamate level QTL	2
Growth index QTL	2
Insulin level QTL	2
Intermuscular fat percentage QTL	2
Juiciness QTL	2
Laminitis QTL	2
Methane production QTL	2
Milk alpha-S1-casein percentage QTL	2
Milk delta-9-desaturase content QTL	2
Milk pH QTL	2
Milk protein content QTL	2
Milk rennet coagulation time QTL	2
Milk trans-10-Octadecenoic acid content QTL	2
Milk tricosanoic acid content QTL	2
Omega-3 unsaturated fatty acid content QTL	2
Platelet number QTL	2
Respiratory rate QTL	2
Rump conformation QTL	2
Saturated fatty acid content QTL	2
Stayability QTL	2
Stearic acid content QTL	2
Subcutaneous rump fat thickness QTL	2
Twinning QTL	2
Udder structure QTL	2
Udder width QTL	2
Body capacity QTL	1
Bovine leukemia virus susceptibility QTL	1
Bovine spongiform encephalopathy QTL	1
Calcidiol level QTL	1
Cholinesterase level QTL	1
Curd firmness QTL	1
Curd water yield QTL	1
Curd yield QTL	1
Early embryonic survival QTL	1
Endometritis QTL	1
Fat percentage QTL	1
Feed intake QTL	1
Fertility treatments QTL	1
Gamma-glutamyl transferase level QTL	1
Head weight QTL	1
Heat tolerance QTL	1
Hip height QTL	1
Kidney, pelvic, and heart fat percentage QTL	1
Lifetime profit index QTL	1
Liver abscess QTL	1
Loin strength QTL	1
Luteinizing hormone level QTL	1
Lymphocyte number QTL	1
Male fertility QTL	1
Meat firmness QTL	1
Milk beta-casein percentage QTL	1
Milk C10 index QTL	1
Milk cis-7,10,13,16,19-Docosapentaenoic acid content QTL	1
Milk cis-9-Eicosenoic acid content QTL	1
Milk docosanoic acid content QTL	1
Milk glycerophosphocholine content QTL	1
Milk medium-chain fatty acid content QTL	1
Milk omega-6 fatty acid content QTL	1
Milk phosphocholine level QTL	1
Milk phosphorus content QTL	1
Milk polyunsaturated fatty acid content QTL	1
Milk protein-to-fat ratio QTL	1
Milk sodium content QTL	1
Milk trans-9-Octadecenoic acid content QTL	1
Milk trans-vaccenic acid content QTL	1
Milk urea nitrogen content QTL	1
Muscle iron content QTL	1
Muscle potassium content QTL	1
Muscle zinc content QTL	1
Myristoleic acid content QTL	1
Number of transferable embryos QTL	1
Oleic acid content QTL	1
Omega-3 to omega-6 fatty acid ratio QTL	1
Omega-6 polyunsaturated fatty acid content QTL	1
Pentadecylic acid content QTL	1
Serum calcium level QTL	1
Sole hemorrhage QTL	1
Thyroxine level QTL	1
Total bilirubin level QTL	1
Trans-6/9-C18:1 fatty acid content QTL	1
Udder texture QTL	1
