# Supplementary material for: Integrative QTL mapping and selection signatures in Groningen White Headed cattle inferred from whole-genome sequences
Source: PLoS One. 2022 Oct 26;17(10):e0276309. doi: 10.1371/journal.pone.0276309 (PMC9605288; doi:10.1371/journal.pone.0276309)
Supplement: S7 Table — (XLSX) [file pone.0276309.s008.xlsx]

## Sheet: Suppl T7
S7 Table. Genomic distribution of SNPs in RHO hotspots in GWH breed
BTA	SNP ID	SNP position (bp)	Number of Animals with RHO
1	1:59326628	59326628	7
1	1:59327052	59327052	7
1	1:59327105	59327105	7
1	1:59329115	59329115	7
1	1:59329188	59329188	7
1	1:59329437	59329437	7
1	1:59329515	59329515	7
1	1:59329930	59329930	7
1	1:59329950	59329950	7
1	1:59330465	59330465	7
1	1:59335053	59335053	7
1	1:59336040	59336040	7
1	1:59336423	59336423	7
1	1:59339976	59339976	7
1	1:59343164	59343164	7
1	1:59343770	59343770	7
1	1:59346316	59346316	7
1	1:59348041	59348041	7
1	1:59348405	59348405	7
1	1:59350277	59350277	7
1	1:59354586	59354586	7
1	1:59357716	59357716	7
1	1:59359451	59359451	7
1	1:59363558	59363558	7
1	1:59363975	59363975	7
1	1:59364503	59364503	7
1	1:59372689	59372689	7
1	1:59374367	59374367	7
1	1:59374942	59374942	7
1	1:59375616	59375616	7
1	1:59375690	59375690	7
1	1:59380524	59380524	7
1	1:59381455	59381455	7
1	1:59381940	59381940	7
1	1:59387970	59387970	7
1	1:59388441	59388441	7
1	1:59388737	59388737	7
1	1:59388791	59388791	7
1	1:59389411	59389411	7
1	1:59394136	59394136	7
1	1:59395389	59395389	7
1	1:59395624	59395624	7
1	1:59409540	59409540	7
1	1:59413199	59413199	7
1	1:59413534	59413534	7
1	1:59426246	59426246	7
1	1:59437384	59437384	7
1	1:59449584	59449584	7
1	1:59452861	59452861	7
1	1:59453702	59453702	7
1	1:59453839	59453839	7
1	1:59453867	59453867	7
1	1:59453976	59453976	7
1	1:59453991	59453991	7
1	1:59454003	59454003	7
1	1:59454085	59454085	7
1	1:59454109	59454109	7
1	1:59454321	59454321	7
1	1:59454922	59454922	7
1	1:59455366	59455366	7
1	1:59456884	59456884	7
1	1:59457061	59457061	7
1	1:59457117	59457117	7
1	1:59457466	59457466	7
1	1:59457560	59457560	7
1	1:59465683	59465683	7
1	1:59465751	59465751	7
1	1:59465993	59465993	7
1	1:59470446	59470446	7
1	1:59471357	59471357	7
1	1:59474008	59474008	7
1	1:59474569	59474569	7
1	1:59474636	59474636	7
1	1:59474665	59474665	7
1	1:59474699	59474699	7
1	1:59474782	59474782	7
1	1:59475272	59475272	7
1	1:59480092	59480092	7
1	1:59480739	59480739	7
1	1:59484720	59484720	7
1	1:59485687	59485687	7
1	1:59487043	59487043	7
1	1:59493803	59493803	7
1	1:59495787	59495787	7
1	1:59497318	59497318	7
1	1:59498587	59498587	7
1	1:59498934	59498934	7
1	1:59504031	59504031	7
1	1:59504033	59504033	7
1	1:59511465	59511465	7
1	1:59512000	59512000	7
1	1:59522441	59522441	7
1	1:59522933	59522933	7
1	1:59527471	59527471	7
1	1:59528938	59528938	7
1	1:59530527	59530527	7
1	1:59532548	59532548	7
1	1:59533908	59533908	7
1	1:59536150	59536150	7
1	1:59540727	59540727	7
1	1:59545251	59545251	7
1	1:59545452	59545452	7
1	1:59545498	59545498	7
1	1:59545545	59545545	7
1	1:59546235	59546235	7
1	1:59546844	59546844	7
1	1:59547001	59547001	7
1	1:59549397	59549397	7
1	1:59553293	59553293	7
1	1:59554034	59554034	7
1	1:59558021	59558021	7
1	1:59559643	59559643	7
1	1:59562671	59562671	7
1	1:59566834	59566834	7
1	1:59567731	59567731	7
1	1:59569167	59569167	7
1	1:59570392	59570392	7
1	1:59571103	59571103	7
1	1:59575712	59575712	7
1	1:59584642	59584642	7
1	1:59584712	59584712	7
1	1:59585278	59585278	7
1	1:59588123	59588123	7
1	1:59592136	59592136	7
1	1:59592464	59592464	7
1	1:59595576	59595576	7
1	1:59596359	59596359	7
1	1:59596398	59596398	7
1	1:59597900	59597900	7
1	1:59598704	59598704	7
1	1:59605004	59605004	7
1	1:59606673	59606673	7
1	1:59609264	59609264	7
1	1:59611257	59611257	7
1	1:59611368	59611368	7
1	1:59612915	59612915	7
1	1:59619075	59619075	7
1	1:59619245	59619245	7
1	1:59619960	59619960	7
1	1:59621484	59621484	7
1	1:59621961	59621961	7
1	1:59622598	59622598	7
1	1:59623550	59623550	7
1	1:59623613	59623613	7
1	1:59624307	59624307	7
1	1:59625109	59625109	7
1	1:59627872	59627872	7
1	1:59628102	59628102	7
1	1:59631147	59631147	7
1	1:59631911	59631911	7
1	1:59632482	59632482	7
1	1:59632575	59632575	7
1	1:59635393	59635393	8
1	1:59636800	59636800	8
1	1:59638282	59638282	8
1	1:59639711	59639711	8
1	1:59642546	59642546	8
1	1:59645867	59645867	8
1	1:59646543	59646543	8
1	1:59647040	59647040	8
1	1:59648969	59648969	8
1	1:59649146	59649146	8
1	1:59651227	59651227	8
1	1:59651724	59651724	8
1	1:59654940	59654940	8
1	1:59657477	59657477	8
1	1:59665109	59665109	8
1	1:59665113	59665113	8
1	1:59666990	59666990	8
1	1:59670638	59670638	10
1	1:59672628	59672628	10
1	1:59672700	59672700	10
1	1:59676883	59676883	10
1	1:59679314	59679314	10
1	1:59681571	59681571	10
1	1:59682912	59682912	10
1	1:59685295	59685295	10
1	1:59686162	59686162	10
1	1:59686279	59686279	10
1	1:59687088	59687088	10
1	1:59687661	59687661	10
1	1:59688051	59688051	10
1	1:59691719	59691719	10
1	1:59693063	59693063	10
1	1:59693787	59693787	10
1	1:59694607	59694607	10
1	1:59696047	59696047	10
1	1:59696133	59696133	10
1	1:59698597	59698597	10
1	1:59699205	59699205	10
1	1:59702195	59702195	10
1	1:59702714	59702714	10
1	1:59702836	59702836	10
1	1:59702889	59702889	10
1	1:59703965	59703965	10
1	1:59704050	59704050	10
1	1:59705289	59705289	10
1	1:59706596	59706596	10
1	1:59706683	59706683	10
1	1:59707540	59707540	10
1	1:59708634	59708634	10
1	1:59709270	59709270	10
1	1:59709451	59709451	10
1	1:59709591	59709591	10
1	1:59711146	59711146	10
1	1:59713724	59713724	10
1	1:59715672	59715672	10
1	1:59717166	59717166	10
1	1:59718442	59718442	10
1	1:59719415	59719415	10
1	1:59721323	59721323	10
1	1:59723081	59723081	10
1	1:59723682	59723682	10
1	1:59723744	59723744	10
1	1:59725046	59725046	10
1	1:59726205	59726205	10
1	1:59727759	59727759	10
1	1:59727832	59727832	10
1	1:59728893	59728893	10
1	1:59729929	59729929	10
1	1:59730787	59730787	10
1	1:59731315	59731315	10
1	1:59732939	59732939	10
1	1:59733534	59733534	10
1	1:59733748	59733748	10
1	1:59734053	59734053	10
1	1:59735967	59735967	10
1	1:59737830	59737830	10
1	1:59739838	59739838	10
1	1:59740243	59740243	10
1	1:59741759	59741759	10
1	1:59741768	59741768	10
1	1:59742789	59742789	10
1	1:59744142	59744142	10
1	1:59744525	59744525	10
1	1:59744666	59744666	10
1	1:59746091	59746091	10
1	1:59746558	59746558	10
1	1:59748913	59748913	10
1	1:59750607	59750607	10
1	1:59751465	59751465	10
1	1:59752930	59752930	10
1	1:59753417	59753417	10
1	1:59753894	59753894	10
1	1:59754155	59754155	10
1	1:59755206	59755206	10
1	1:59755610	59755610	10
1	1:59757395	59757395	10
1	1:59759408	59759408	10
1	1:59759874	59759874	10
1	1:59763566	59763566	10
1	1:59764792	59764792	10
1	1:59771667	59771667	10
1	1:59772975	59772975	10
1	1:59779952	59779952	10
1	1:59780927	59780927	10
1	1:59782735	59782735	10
1	1:59782862	59782862	10
1	1:59790194	59790194	10
1	1:59791009	59791009	10
1	1:59791748	59791748	10
1	1:59793731	59793731	10
1	1:59798206	59798206	10
1	1:59799235	59799235	10
1	1:59800668	59800668	10
1	1:59805134	59805134	10
1	1:59812348	59812348	10
1	1:59814566	59814566	10
1	1:59815065	59815065	10
1	1:59817534	59817534	10
1	1:59822288	59822288	10
1	1:59825018	59825018	10
1	1:59825319	59825319	10
1	1:59830616	59830616	10
1	1:59833007	59833007	10
1	1:59835059	59835059	10
1	1:59839778	59839778	10
1	1:59845353	59845353	10
1	1:59846210	59846210	10
1	1:59846418	59846418	10
1	1:59846633	59846633	10
1	1:59847969	59847969	10
1	1:59848787	59848787	10
1	1:59851248	59851248	10
1	1:59855278	59855278	10
1	1:59857234	59857234	10
1	1:59861763	59861763	10
1	1:59866220	59866220	10
1	1:59866756	59866756	10
1	1:59867433	59867433	10
1	1:59871468	59871468	10
1	1:59871779	59871779	10
1	1:59877081	59877081	10
1	1:59877781	59877781	10
1	1:59878083	59878083	10
1	1:59878513	59878513	10
1	1:59884787	59884787	10
1	1:59885022	59885022	9
1	1:59885300	59885300	9
1	1:59885577	59885577	9
1	1:59885954	59885954	9
1	1:59887666	59887666	9
1	1:59887801	59887801	9
1	1:59889548	59889548	9
1	1:59890487	59890487	9
1	1:59890558	59890558	9
1	1:59890686	59890686	9
1	1:59890829	59890829	9
1	1:59891539	59891539	9
1	1:59891895	59891895	9
1	1:59892383	59892383	9
1	1:59897507	59897507	9
1	1:59898104	59898104	9
1	1:59906234	59906234	9
1	1:59909618	59909618	9
1	1:59914532	59914532	9
1	1:59914556	59914556	9
1	1:59916706	59916706	9
1	1:59917127	59917127	9
1	1:59917784	59917784	9
1	1:59919034	59919034	9
1	1:59921374	59921374	9
1	1:59923366	59923366	9
1	1:59927137	59927137	9
1	1:59927965	59927965	9
1	1:59930370	59930370	9
1	1:59931444	59931444	9
1	1:59932058	59932058	9
1	1:59932570	59932570	9
1	1:59933908	59933908	9
1	1:59934792	59934792	9
1	1:59935364	59935364	9
1	1:59935973	59935973	9
1	1:59939158	59939158	9
1	1:59940787	59940787	9
1	1:59947287	59947287	9
1	1:59949984	59949984	9
1	1:59952885	59952885	9
1	1:59954406	59954406	9
1	1:59963112	59963112	9
1	1:59965449	59965449	9
1	1:59966449	59966449	9
1	1:59967559	59967559	9
1	1:59972565	59972565	9
1	1:59973466	59973466	9
1	1:59974053	59974053	9
1	1:59977073	59977073	9
1	1:59977500	59977500	9
1	1:59979241	59979241	9
1	1:59979400	59979400	9
1	1:59981167	59981167	9
1	1:59981879	59981879	9
1	1:59981973	59981973	9
1	1:59982069	59982069	9
1	1:59982178	59982178	9
1	1:59982372	59982372	9
1	1:59982491	59982491	9
1	1:59982892	59982892	9
1	1:59982966	59982966	9
1	1:59983068	59983068	9
1	1:59983209	59983209	9
1	1:59983591	59983591	9
1	1:59984041	59984041	9
1	1:59984057	59984057	9
1	1:59984150	59984150	9
1	1:59984308	59984308	9
1	1:59984868	59984868	9
1	1:59985862	59985862	9
1	1:59986109	59986109	9
1	1:59989448	59989448	9
1	1:59989671	59989671	9
1	1:59990223	59990223	9
1	1:59990753	59990753	9
1	1:59990975	59990975	9
1	1:59992404	59992404	9
1	1:59992754	59992754	9
1	1:59997647	59997647	9
1	1:60002459	60002459	9
1	1:60003455	60003455	9
1	1:60005903	60005903	9
1	1:60008724	60008724	9
1	1:60008913	60008913	9
1	1:60010511	60010511	9
1	1:60012151	60012151	9
1	1:60012783	60012783	9
1	1:60015440	60015440	9
1	1:60016614	60016614	9
1	1:60017397	60017397	9
1	1:60017727	60017727	9
1	1:60017961	60017961	9
1	1:60018168	60018168	9
1	1:60018317	60018317	9
1	1:60019792	60019792	9
1	1:60020376	60020376	9
1	1:60021831	60021831	9
1	1:60022695	60022695	9
1	1:60023357	60023357	9
1	1:60026878	60026878	9
1	1:60026932	60026932	9
1	1:60026982	60026982	9
1	1:60027534	60027534	9
1	1:60028061	60028061	9
1	1:60028238	60028238	8
1	1:60028249	60028249	8
1	1:60028312	60028312	8
1	1:60028421	60028421	8
1	1:60032375	60032375	8
1	1:60033634	60033634	8
1	1:60033791	60033791	8
1	1:60034958	60034958	8
1	1:60036162	60036162	8
1	1:60036260	60036260	8
1	1:60038238	60038238	8
1	1:60038649	60038649	8
1	1:60039435	60039435	8
1	1:60040438	60040438	8
1	1:60041110	60041110	8
1	1:60042236	60042236	8
1	1:60042621	60042621	8
1	1:60045104	60045104	8
1	1:60047156	60047156	8
1	1:60050306	60050306	8
1	1:60055727	60055727	8
1	1:60059422	60059422	8
1	1:60062416	60062416	8
1	1:60062598	60062598	8
1	1:60069452	60069452	8
1	1:60069600	60069600	8
1	1:60070140	60070140	8
1	1:60074314	60074314	8
1	1:60080755	60080755	8
1	1:60081740	60081740	8
1	1:60085599	60085599	8
1	1:60087329	60087329	8
1	1:60095739	60095739	8
1	1:60096940	60096940	8
1	1:60099620	60099620	8
1	1:60104230	60104230	8
1	1:60106676	60106676	8
1	1:60107620	60107620	8
1	1:60108008	60108008	8
1	1:60114146	60114146	8
1	1:60115086	60115086	8
1	1:60122139	60122139	8
1	1:60122771	60122771	8
1	1:60123171	60123171	8
1	1:60123244	60123244	8
1	1:60123397	60123397	8
1	1:60123625	60123625	8
1	1:60123660	60123660	8
1	1:60124025	60124025	8
1	1:60124760	60124760	8
1	1:60125902	60125902	8
1	1:60126141	60126141	8
1	1:60126508	60126508	8
1	1:60129631	60129631	8
1	1:60130074	60130074	8
1	1:60130420	60130420	8
1	1:60131646	60131646	8
1	1:60133414	60133414	8
1	1:60133588	60133588	8
1	1:60136663	60136663	8
1	1:60138742	60138742	8
1	1:60139267	60139267	8
1	1:60141820	60141820	8
1	1:60141941	60141941	8
1	1:60143355	60143355	8
1	1:60149700	60149700	8
1	1:60151478	60151478	8
1	1:60152162	60152162	8
1	1:60154159	60154159	8
1	1:60156233	60156233	8
1	1:60158707	60158707	8
1	1:60158851	60158851	8
1	1:60163793	60163793	8
1	1:60167074	60167074	8
1	1:60167466	60167466	8
1	1:60170004	60170004	8
1	1:60173841	60173841	8
1	1:60175884	60175884	8
1	1:60178352	60178352	8
1	1:60183346	60183346	8
1	1:60185560	60185560	7
1	1:60185982	60185982	7
1	1:60190090	60190090	7
1	1:60195433	60195433	7
1	1:60204129	60204129	7
1	1:60204489	60204489	7
1	1:60204962	60204962	7
1	1:60204999	60204999	7
1	1:61297372	61297372	7
1	1:61297650	61297650	7
1	1:61298419	61298419	7
1	1:61300325	61300325	7
1	1:61300592	61300592	7
1	1:61301422	61301422	7
1	1:61304263	61304263	7
1	1:61306083	61306083	7
1	1:61306395	61306395	7
1	1:61312105	61312105	7
1	1:61312543	61312543	7
1	1:61312904	61312904	7
1	1:61313790	61313790	7
1	1:61313913	61313913	7
1	1:61314862	61314862	7
1	1:61314982	61314982	8
1	1:61316242	61316242	8
1	1:61316693	61316693	8
1	1:61317956	61317956	8
1	1:61319735	61319735	8
1	1:61322090	61322090	8
1	1:61326293	61326293	8
1	1:61327915	61327915	8
1	1:61328132	61328132	8
1	1:61329964	61329964	8
1	1:61330747	61330747	8
1	1:61330935	61330935	8
1	1:61335715	61335715	8
1	1:61335975	61335975	8
1	1:61336215	61336215	8
1	1:61336746	61336746	8
1	1:61337265	61337265	8
1	1:61337658	61337658	8
1	1:61338740	61338740	8
1	1:61343465	61343465	8
1	1:61343603	61343603	8
1	1:61345652	61345652	8
1	1:61347322	61347322	8
1	1:61347753	61347753	8
1	1:61347931	61347931	8
1	1:61349580	61349580	8
1	1:61350118	61350118	8
1	1:61350376	61350376	8
1	1:61350390	61350390	8
1	1:61351175	61351175	8
1	1:61353612	61353612	8
1	1:61353735	61353735	8
1	1:61354969	61354969	8
1	1:61356250	61356250	8
1	1:61357082	61357082	8
1	1:61359838	61359838	8
1	1:61360246	61360246	8
1	1:61360845	61360845	8
1	1:61361106	61361106	8
1	1:61361690	61361690	8
1	1:61361939	61361939	8
1	1:61363536	61363536	8
1	1:61364263	61364263	8
1	1:61364474	61364474	8
1	1:61366204	61366204	8
1	1:61366870	61366870	8
1	1:61367020	61367020	8
1	1:61369311	61369311	8
1	1:61376346	61376346	8
1	1:61378027	61378027	8
1	1:61378143	61378143	8
1	1:61379001	61379001	8
1	1:61383084	61383084	8
1	1:61383695	61383695	8
1	1:61387478	61387478	8
1	1:61399154	61399154	8
1	1:61399975	61399975	8
1	1:61400924	61400924	8
1	1:61402515	61402515	8
1	1:61404188	61404188	8
1	1:61404916	61404916	8
1	1:61407272	61407272	8
1	1:61407510	61407510	8
1	1:61408383	61408383	8
1	1:61408674	61408674	8
1	1:61410632	61410632	8
1	1:61411769	61411769	8
1	1:61412303	61412303	8
1	1:61415890	61415890	8
1	1:61415941	61415941	8
1	1:61416141	61416141	8
1	1:61416858	61416858	8
1	1:61418089	61418089	8
1	1:61418163	61418163	8
1	1:61419861	61419861	8
1	1:61420882	61420882	8
1	1:61426378	61426378	8
1	1:61433701	61433701	8
1	1:61437615	61437615	8
1	1:61442416	61442416	8
1	1:61444181	61444181	8
1	1:61452767	61452767	8
1	1:61453520	61453520	8
1	1:61453522	61453522	8
1	1:61454231	61454231	8
1	1:61455686	61455686	8
1	1:61459153	61459153	8
1	1:61460491	61460491	8
1	1:61466299	61466299	8
1	1:61470011	61470011	8
1	1:61474525	61474525	8
1	1:61477182	61477182	8
1	1:61479328	61479328	8
1	1:61482253	61482253	8
1	1:61483316	61483316	8
1	1:61483569	61483569	8
1	1:61483585	61483585	8
1	1:61484903	61484903	8
1	1:61487051	61487051	8
1	1:61491337	61491337	8
1	1:61491418	61491418	8
1	1:61492665	61492665	8
1	1:61493283	61493283	8
1	1:61493400	61493400	8
1	1:61496460	61496460	8
1	1:61497011	61497011	8
1	1:61497110	61497110	8
1	1:61497719	61497719	8
1	1:61500280	61500280	8
1	1:61504238	61504238	8
1	1:61506306	61506306	8
1	1:61506585	61506585	8
1	1:61506617	61506617	8
1	1:61506894	61506894	8
1	1:61507171	61507171	8
1	1:61507504	61507504	8
1	1:61507515	61507515	8
1	1:61507562	61507562	8
1	1:61507757	61507757	8
1	1:61508556	61508556	8
1	1:61509111	61509111	8
1	1:61509705	61509705	8
1	1:61510864	61510864	8
1	1:61511334	61511334	8
1	1:61514783	61514783	8
1	1:61515655	61515655	8
1	1:61517979	61517979	8
1	1:61519526	61519526	8
1	1:61520879	61520879	8
1	1:61521963	61521963	8
1	1:61522053	61522053	8
1	1:61522211	61522211	8
1	1:61524371	61524371	8
1	1:61525058	61525058	8
1	1:61525667	61525667	8
1	1:61528465	61528465	8
1	1:61529173	61529173	8
1	1:61530178	61530178	8
1	1:61530471	61530471	8
1	1:61530571	61530571	8
1	1:61531327	61531327	8
1	1:61531454	61531454	8
1	1:61531600	61531600	8
1	1:61532370	61532370	8
1	1:61532544	61532544	8
1	1:61534499	61534499	8
1	1:61536146	61536146	8
1	1:61539226	61539226	8
1	1:61548752	61548752	8
1	1:61549433	61549433	8
1	1:61549909	61549909	8
1	1:61551009	61551009	8
1	1:61555038	61555038	8
1	1:61556528	61556528	8
1	1:61557275	61557275	8
1	1:61559541	61559541	8
1	1:61560434	61560434	8
1	1:61561801	61561801	8
1	1:61574394	61574394	8
1	1:61574688	61574688	8
1	1:61574702	61574702	8
1	1:61578037	61578037	8
1	1:61578245	61578245	8
1	1:61578341	61578341	8
1	1:61578978	61578978	8
1	1:61584853	61584853	8
1	1:61590381	61590381	8
1	1:61592927	61592927	8
1	1:61600031	61600031	8
1	1:61601159	61601159	8
1	1:61612258	61612258	8
1	1:61612340	61612340	8
1	1:61612788	61612788	8
1	1:61615125	61615125	8
1	1:61615429	61615429	8
1	1:61618912	61618912	8
1	1:61619041	61619041	8
1	1:61619710	61619710	8
1	1:61621879	61621879	8
1	1:61623600	61623600	8
1	1:61623873	61623873	8
1	1:61625127	61625127	9
1	1:61626256	61626256	9
1	1:61626669	61626669	9
1	1:61630058	61630058	9
1	1:61633417	61633417	9
1	1:61634276	61634276	9
1	1:61638069	61638069	9
1	1:61642961	61642961	9
1	1:61644515	61644515	9
1	1:61646544	61646544	9
1	1:61647186	61647186	9
1	1:61653553	61653553	9
1	1:61653835	61653835	9
1	1:61654310	61654310	9
1	1:61657188	61657188	9
1	1:61657193	61657193	9
1	1:61657640	61657640	9
1	1:61660301	61660301	9
1	1:61665042	61665042	10
1	1:61665113	61665113	10
1	1:61666233	61666233	10
1	1:61673959	61673959	10
1	1:61687230	61687230	10
1	1:61689917	61689917	11
1	1:61690069	61690069	11
1	1:61691284	61691284	11
1	1:61696434	61696434	11
1	1:61698499	61698499	11
1	1:61700311	61700311	11
1	1:61700736	61700736	11
1	1:61703773	61703773	11
1	1:61709716	61709716	11
1	1:61716359	61716359	11
1	1:61718318	61718318	11
1	1:61719198	61719198	11
1	1:61730501	61730501	11
1	1:61733496	61733496	11
1	1:61735365	61735365	11
1	1:61738395	61738395	11
1	1:61738604	61738604	11
1	1:61739853	61739853	11
1	1:61740158	61740158	11
1	1:61740702	61740702	11
1	1:61744607	61744607	11
1	1:61744807	61744807	11
1	1:61744946	61744946	11
1	1:61746424	61746424	11
1	1:61748840	61748840	11
1	1:61755094	61755094	11
1	1:61758897	61758897	11
1	1:61762082	61762082	11
1	1:61765102	61765102	11
1	1:61765831	61765831	11
1	1:61767346	61767346	11
1	1:61767688	61767688	11
1	1:61775536	61775536	11
1	1:61787643	61787643	11
1	1:61789625	61789625	11
1	1:61790463	61790463	11
1	1:61799839	61799839	11
1	1:61800167	61800167	11
1	1:61800245	61800245	11
1	1:61801557	61801557	11
1	1:61803603	61803603	11
1	1:61805412	61805412	11
1	1:61816196	61816196	11
1	1:61816542	61816542	11
1	1:61816730	61816730	11
1	1:61819562	61819562	11
1	1:61820443	61820443	11
1	1:61822216	61822216	11
1	1:61823673	61823673	11
1	1:61826302	61826302	11
1	1:61827030	61827030	11
1	1:61827400	61827400	11
1	1:61828863	61828863	11
1	1:61831118	61831118	11
1	1:61842763	61842763	11
1	1:61844804	61844804	11
1	1:61850788	61850788	11
1	1:61854691	61854691	11
1	1:61855638	61855638	11
1	1:61855771	61855771	11
1	1:61855974	61855974	11
1	1:61856404	61856404	11
1	1:61857745	61857745	11
1	1:61858673	61858673	11
1	1:61859127	61859127	11
1	1:61859746	61859746	11
1	1:61861604	61861604	11
1	1:61862263	61862263	11
1	1:61866832	61866832	11
1	1:61873148	61873148	11
1	1:61879439	61879439	11
1	1:61903276	61903276	11
1	1:61906263	61906263	11
1	1:61907780	61907780	11
1	1:61909696	61909696	11
1	1:61914812	61914812	11
1	1:61916218	61916218	11
1	1:61919710	61919710	11
1	1:61923570	61923570	11
1	1:61932281	61932281	11
1	1:61949573	61949573	11
1	1:61960658	61960658	11
1	1:61960659	61960659	11
1	1:61966731	61966731	11
1	1:61966807	61966807	11
1	1:61969731	61969731	11
1	1:61973127	61973127	11
1	1:61976245	61976245	11
1	1:61979573	61979573	11
1	1:61986251	61986251	11
1	1:61987871	61987871	11
1	1:61990806	61990806	11
1	1:61992258	61992258	11
1	1:61994374	61994374	11
1	1:61994801	61994801	11
1	1:61996053	61996053	11
1	1:61996247	61996247	11
1	1:62000273	62000273	11
1	1:62001762	62001762	11
1	1:62001888	62001888	11
1	1:62003894	62003894	11
1	1:62004962	62004962	11
1	1:62005159	62005159	11
1	1:62006994	62006994	11
1	1:62009095	62009095	11
1	1:62010836	62010836	11
1	1:62025078	62025078	11
1	1:62026099	62026099	11
1	1:62028021	62028021	11
1	1:62030031	62030031	11
1	1:62032225	62032225	11
1	1:62036192	62036192	11
1	1:62042504	62042504	10
1	1:62043502	62043502	10
1	1:62049604	62049604	10
1	1:62053066	62053066	10
1	1:62056390	62056390	10
1	1:62057166	62057166	10
1	1:62058829	62058829	10
1	1:62067567	62067567	10
1	1:62074139	62074139	10
1	1:62075849	62075849	10
1	1:62076383	62076383	10
1	1:62079103	62079103	10
1	1:62079211	62079211	10
1	1:62084122	62084122	10
1	1:62087072	62087072	10
1	1:62087421	62087421	10
1	1:62087674	62087674	10
1	1:62088052	62088052	10
1	1:62088354	62088354	10
1	1:62088403	62088403	10
1	1:62089891	62089891	10
1	1:62090089	62090089	10
1	1:62093155	62093155	10
1	1:62094752	62094752	10
1	1:62096565	62096565	10
1	1:62099308	62099308	10
1	1:62102381	62102381	10
1	1:62103184	62103184	10
1	1:62104343	62104343	10
1	1:62105531	62105531	10
1	1:62109154	62109154	10
1	1:62116355	62116355	10
1	1:62117320	62117320	10
1	1:62123507	62123507	10
1	1:62132005	62132005	10
1	1:62137916	62137916	10
1	1:62140085	62140085	10
1	1:62140343	62140343	10
1	1:62141623	62141623	10
1	1:62147192	62147192	10
1	1:62148925	62148925	10
1	1:62151981	62151981	10
1	1:62154733	62154733	10
1	1:62155511	62155511	10
1	1:62159273	62159273	10
1	1:62160161	62160161	10
1	1:62160667	62160667	10
1	1:62176112	62176112	10
1	1:62177113	62177113	10
1	1:62178338	62178338	10
1	1:62180741	62180741	10
1	1:62181344	62181344	10
1	1:62182669	62182669	10
1	1:62183983	62183983	10
1	1:62186943	62186943	10
1	1:62187278	62187278	10
1	1:62187814	62187814	9
1	1:62189444	62189444	10
1	1:62190459	62190459	10
1	1:62192327	62192327	10
1	1:62193831	62193831	10
1	1:62195453	62195453	10
1	1:62195711	62195711	10
1	1:62195796	62195796	10
1	1:62197562	62197562	10
1	1:62198663	62198663	9
1	1:62198773	62198773	9
1	1:62199339	62199339	9
1	1:62199767	62199767	9
1	1:62200354	62200354	9
1	1:62200566	62200566	9
1	1:62200710	62200710	9
1	1:62200846	62200846	9
1	1:62200886	62200886	9
1	1:62200970	62200970	9
1	1:62201032	62201032	9
1	1:62201624	62201624	9
1	1:62201654	62201654	9
1	1:62204717	62204717	9
1	1:62204901	62204901	9
1	1:62205113	62205113	9
1	1:62205127	62205127	9
1	1:62205872	62205872	9
1	1:62207465	62207465	9
1	1:62207514	62207514	9
1	1:62209889	62209889	9
1	1:62210944	62210944	9
1	1:62211338	62211338	9
1	1:62215210	62215210	9
1	1:62216153	62216153	9
1	1:62216161	62216161	9
1	1:62218019	62218019	9
1	1:62218405	62218405	9
1	1:62218615	62218615	9
1	1:62218942	62218942	9
1	1:62219827	62219827	9
1	1:62220634	62220634	9
1	1:62221382	62221382	9
1	1:62223623	62223623	9
1	1:62225005	62225005	9
1	1:62227971	62227971	9
1	1:62228235	62228235	9
1	1:62228302	62228302	9
1	1:62228314	62228314	9
1	1:62228841	62228841	9
1	1:62228909	62228909	9
1	1:62229568	62229568	9
1	1:62231031	62231031	9
1	1:62231990	62231990	9
1	1:62232437	62232437	9
1	1:62232769	62232769	9
1	1:62234243	62234243	9
1	1:62234330	62234330	9
1	1:62235441	62235441	9
1	1:62236650	62236650	9
1	1:62236666	62236666	9
1	1:62237114	62237114	9
1	1:62238495	62238495	9
1	1:62238922	62238922	9
1	1:62239284	62239284	9
1	1:62240338	62240338	9
1	1:62240449	62240449	9
1	1:62240490	62240490	9
1	1:62241002	62241002	9
1	1:62242041	62242041	9
1	1:62242370	62242370	9
1	1:62244648	62244648	9
1	1:62245752	62245752	9
1	1:62248459	62248459	9
1	1:62249741	62249741	9
1	1:62251023	62251023	9
1	1:62251804	62251804	9
1	1:62254555	62254555	9
1	1:62254627	62254627	9
1	1:62258507	62258507	8
1	1:62462162	62462162	7
1	1:62462255	62462255	7
1	1:62462291	62462291	7
1	1:62463622	62463622	7
1	1:62463636	62463636	7
1	1:62463673	62463673	7
1	1:62463817	62463817	7
1	1:62463872	62463872	7
1	1:62463925	62463925	7
1	1:62464200	62464200	7
1	1:62465001	62465001	7
1	1:62465111	62465111	7
1	1:62465214	62465214	7
1	1:62466972	62466972	7
1	1:62467411	62467411	7
1	1:62467817	62467817	7
1	1:62470130	62470130	7
1	1:62470746	62470746	7
1	1:62471004	62471004	7
1	1:62471148	62471148	7
1	1:62471958	62471958	7
1	1:62471992	62471992	7
1	1:62472712	62472712	7
1	1:62473018	62473018	7
1	1:62473198	62473198	7
1	1:62475360	62475360	7
1	1:62476275	62476275	7
1	1:62476929	62476929	7
1	1:62477293	62477293	7
1	1:62481025	62481025	7
1	1:62482033	62482033	7
1	1:62482218	62482218	7
1	1:62482526	62482526	7
1	1:62482563	62482563	7
1	1:62482639	62482639	7
1	1:62483718	62483718	7
1	1:62483728	62483728	7
1	1:62484255	62484255	7
1	1:62484582	62484582	7
1	1:62484975	62484975	7
1	1:62485381	62485381	7
1	1:62485620	62485620	7
1	1:62485647	62485647	7
1	1:62486072	62486072	7
1	1:62487987	62487987	7
1	1:62488454	62488454	7
1	1:62491075	62491075	7
1	1:62492710	62492710	7
1	1:62494789	62494789	7
1	1:62495429	62495429	7
1	1:62497230	62497230	7
1	1:62497480	62497480	7
1	1:62498356	62498356	7
1	1:62499431	62499431	7
1	1:62499450	62499450	7
1	1:62501791	62501791	7
1	1:62505073	62505073	7
1	1:62506675	62506675	7
1	1:62506995	62506995	7
1	1:62507090	62507090	7
1	1:62507992	62507992	7
1	1:62508187	62508187	7
1	1:62508976	62508976	7
1	1:62509123	62509123	7
1	1:62518578	62518578	7
1	1:62518838	62518838	7
1	1:62521434	62521434	7
1	1:62523255	62523255	7
1	1:62525266	62525266	7
1	1:62525879	62525879	7
1	1:62526173	62526173	7
1	1:62526687	62526687	7
1	1:62527113	62527113	7
1	1:62527248	62527248	7
1	1:62527752	62527752	7
1	1:62527916	62527916	7
1	1:62528156	62528156	7
1	1:62528412	62528412	7
1	1:62528478	62528478	7
1	1:62528573	62528573	7
1	1:62531128	62531128	7
1	1:62531427	62531427	7
1	1:62535711	62535711	7
1	1:62537344	62537344	7
1	1:62538111	62538111	7
1	1:62538182	62538182	7
1	1:62538215	62538215	7
1	1:62539223	62539223	7
1	1:62539919	62539919	7
1	1:62540679	62540679	7
1	1:62543072	62543072	7
1	1:62544723	62544723	7
1	1:62545555	62545555	7
1	1:62545654	62545654	7
1	1:62547224	62547224	7
1	1:62547452	62547452	7
1	1:62547987	62547987	7
1	1:62547995	62547995	7
1	1:62548206	62548206	7
1	1:62548921	62548921	7
1	1:62551140	62551140	7
1	1:62551688	62551688	7
1	1:62552749	62552749	7
1	1:62553349	62553349	7
1	1:62553806	62553806	7
1	1:62554668	62554668	7
1	1:62557572	62557572	7
1	1:62558156	62558156	7
1	1:62559396	62559396	7
1	1:62560360	62560360	7
1	1:62560379	62560379	7
1	1:62560932	62560932	7
1	1:62561384	62561384	7
1	1:62562478	62562478	7
1	1:62565102	62565102	7
1	1:62565265	62565265	7
1	1:62565418	62565418	7
1	1:62566186	62566186	7
1	1:62566212	62566212	7
1	1:62566377	62566377	7
1	1:62568374	62568374	7
1	1:62569596	62569596	7
1	1:62570072	62570072	7
1	1:62571048	62571048	7
1	1:62573164	62573164	7
1	1:62573224	62573224	7
1	1:62573544	62573544	7
1	1:62573786	62573786	7
1	1:62574401	62574401	7
1	1:62574660	62574660	7
1	1:62574963	62574963	7
1	1:62576097	62576097	7
1	1:62576252	62576252	7
1	1:62576310	62576310	7
1	1:62577309	62577309	7
1	1:62577819	62577819	7
1	1:62579308	62579308	8
1	1:62586558	62586558	8
1	1:62587354	62587354	8
1	1:62587831	62587831	8
1	1:62588356	62588356	8
1	1:62588503	62588503	8
1	1:62595482	62595482	8
1	1:62596563	62596563	8
1	1:62596853	62596853	8
1	1:62597818	62597818	8
1	1:62600762	62600762	8
1	1:62601515	62601515	8
1	1:62602852	62602852	8
1	1:62603285	62603285	8
1	1:62607597	62607597	8
1	1:62610725	62610725	8
1	1:62610975	62610975	8
1	1:62612539	62612539	8
1	1:62613980	62613980	8
1	1:62615704	62615704	8
1	1:62616122	62616122	8
1	1:62616725	62616725	8
1	1:62616784	62616784	8
1	1:62619018	62619018	8
1	1:62620636	62620636	8
1	1:62621148	62621148	8
1	1:62621929	62621929	8
1	1:62622399	62622399	8
1	1:62625215	62625215	8
1	1:62625233	62625233	8
1	1:62625249	62625249	8
1	1:62628604	62628604	8
1	1:62628656	62628656	8
1	1:62628891	62628891	8
1	1:62629291	62629291	8
1	1:62630986	62630986	8
1	1:62633409	62633409	8
1	1:62643718	62643718	8
1	1:62643968	62643968	8
1	1:62644941	62644941	8
1	1:62647673	62647673	8
1	1:62650409	62650409	8
1	1:62655549	62655549	8
1	1:62655906	62655906	8
1	1:62658725	62658725	8
1	1:62658946	62658946	8
1	1:62659105	62659105	8
1	1:62660695	62660695	8
1	1:62662288	62662288	8
1	1:62663197	62663197	8
1	1:62663262	62663262	8
1	1:62663991	62663991	8
1	1:62664502	62664502	8
1	1:62666117	62666117	8
1	1:62669990	62669990	9
1	1:62670694	62670694	9
1	1:62671227	62671227	9
1	1:62671401	62671401	9
1	1:62672195	62672195	9
1	1:62672409	62672409	9
1	1:62674412	62674412	9
1	1:62677630	62677630	9
1	1:62678831	62678831	9
1	1:62681074	62681074	9
1	1:62681194	62681194	9
1	1:62682657	62682657	9
1	1:62682660	62682660	9
1	1:62683205	62683205	9
1	1:62683664	62683664	9
1	1:62684578	62684578	9
1	1:62686148	62686148	9
1	1:62686890	62686890	9
1	1:62688549	62688549	9
1	1:62689293	62689293	9
1	1:62693284	62693284	9
1	1:62694078	62694078	9
1	1:62694236	62694236	9
1	1:62694966	62694966	9
1	1:62695369	62695369	9
1	1:62696804	62696804	9
1	1:62697642	62697642	9
1	1:62699055	62699055	9
1	1:62700252	62700252	9
1	1:62700257	62700257	9
1	1:62702487	62702487	9
1	1:62704246	62704246	9
1	1:62705307	62705307	9
1	1:62705621	62705621	9
1	1:62711883	62711883	9
1	1:62712705	62712705	9
1	1:62713629	62713629	9
1	1:62714713	62714713	9
1	1:62717821	62717821	9
1	1:62718163	62718163	9
1	1:62722761	62722761	9
1	1:62725356	62725356	9
1	1:62728163	62728163	9
1	1:62733488	62733488	9
1	1:62735405	62735405	9
1	1:62738540	62738540	9
1	1:62739008	62739008	9
1	1:62742252	62742252	9
1	1:62744474	62744474	9
1	1:62744545	62744545	9
1	1:62744764	62744764	9
1	1:62745920	62745920	9
1	1:62748664	62748664	9
1	1:62752481	62752481	9
1	1:62755080	62755080	9
1	1:62761725	62761725	9
1	1:62761848	62761848	9
1	1:62770774	62770774	9
1	1:62772898	62772898	9
1	1:62782600	62782600	9
1	1:62783990	62783990	9
1	1:62785005	62785005	9
1	1:62792070	62792070	9
1	1:62799184	62799184	9
1	1:62799233	62799233	9
1	1:62799920	62799920	9
1	1:62800399	62800399	9
1	1:62800413	62800413	9
1	1:62803894	62803894	9
1	1:62812288	62812288	9
1	1:62814949	62814949	9
1	1:62817788	62817788	9
1	1:62826959	62826959	9
1	1:62829969	62829969	9
1	1:62834107	62834107	9
1	1:62835315	62835315	9
1	1:62841878	62841878	9
1	1:62846246	62846246	9
1	1:62846637	62846637	9
1	1:62847474	62847474	9
1	1:62852448	62852448	9
1	1:62855706	62855706	9
1	1:62859772	62859772	9
1	1:62860938	62860938	9
1	1:62862884	62862884	9
1	1:62868895	62868895	9
1	1:62874530	62874530	9
1	1:62874865	62874865	9
1	1:62879107	62879107	9
1	1:62880501	62880501	9
1	1:62884841	62884841	9
1	1:62886220	62886220	9
1	1:62891054	62891054	9
1	1:62891520	62891520	9
1	1:62896061	62896061	9
1	1:62896274	62896274	9
1	1:62896541	62896541	9
1	1:62896666	62896666	9
1	1:62897796	62897796	9
1	1:62898965	62898965	9
1	1:62899064	62899064	9
1	1:62899067	62899067	9
1	1:62899525	62899525	9
1	1:62903179	62903179	9
1	1:62903525	62903525	9
1	1:62905373	62905373	9
1	1:62905653	62905653	9
1	1:62905978	62905978	9
1	1:62906984	62906984	9
1	1:62909900	62909900	9
1	1:62910259	62910259	9
1	1:62910420	62910420	9
1	1:62910855	62910855	9
1	1:62911598	62911598	9
1	1:62915214	62915214	9
1	1:62924157	62924157	9
1	1:62924487	62924487	9
1	1:62928407	62928407	9
1	1:62928898	62928898	9
1	1:62929789	62929789	9
1	1:62934501	62934501	9
1	1:62936672	62936672	9
1	1:62937569	62937569	9
1	1:62944160	62944160	9
1	1:62949195	62949195	9
1	1:62950143	62950143	9
1	1:62952538	62952538	9
1	1:62956226	62956226	9
1	1:62963601	62963601	9
1	1:62969143	62969143	9
1	1:62972124	62972124	9
1	1:62974438	62974438	9
1	1:62977280	62977280	9
1	1:62978895	62978895	9
1	1:62980288	62980288	9
1	1:62985388	62985388	9
1	1:62998872	62998872	9
1	1:63002815	63002815	9
1	1:63011965	63011965	9
1	1:63014705	63014705	9
1	1:63016366	63016366	9
1	1:63017605	63017605	9
1	1:63021425	63021425	9
1	1:63029189	63029189	9
1	1:63031460	63031460	9
1	1:63036003	63036003	9
1	1:63043012	63043012	9
1	1:63048444	63048444	9
1	1:63054132	63054132	9
1	1:63054521	63054521	9
1	1:63056659	63056659	9
1	1:63061139	63061139	9
1	1:63065717	63065717	9
1	1:63066360	63066360	9
1	1:63069263	63069263	9
1	1:63071858	63071858	9
1	1:63077802	63077802	9
1	1:63078310	63078310	9
1	1:63080923	63080923	9
1	1:63083450	63083450	9
1	1:63084841	63084841	9
1	1:63085061	63085061	9
1	1:63086185	63086185	9
1	1:63089407	63089407	9
1	1:63094407	63094407	9
1	1:63097041	63097041	9
1	1:63097393	63097393	9
1	1:63099040	63099040	9
1	1:63101573	63101573	9
1	1:63108091	63108091	9
1	1:63114048	63114048	9
1	1:63117012	63117012	9
1	1:63117224	63117224	9
1	1:63120103	63120103	9
1	1:63128901	63128901	9
1	1:63132554	63132554	9
1	1:63132669	63132669	9
1	1:63151457	63151457	9
1	1:63152683	63152683	9
1	1:63155992	63155992	9
1	1:63162754	63162754	9
1	1:63168466	63168466	9
1	1:63169706	63169706	9
1	1:63171638	63171638	9
1	1:63184303	63184303	9
1	1:63184425	63184425	9
1	1:63185089	63185089	9
1	1:63189387	63189387	9
1	1:63194809	63194809	9
1	1:63200506	63200506	9
1	1:63204767	63204767	9
1	1:63206742	63206742	9
1	1:63209594	63209594	9
1	1:63210974	63210974	9
1	1:63213384	63213384	9
1	1:63219580	63219580	9
1	1:63221873	63221873	9
1	1:63234210	63234210	9
1	1:63234484	63234484	9
1	1:63235074	63235074	9
1	1:63235510	63235510	9
1	1:63236121	63236121	9
1	1:63238692	63238692	9
1	1:63241646	63241646	9
1	1:63246507	63246507	9
1	1:63247378	63247378	9
1	1:63248649	63248649	9
1	1:63249367	63249367	9
1	1:63250034	63250034	9
1	1:63259707	63259707	9
1	1:63259862	63259862	9
1	1:63263284	63263284	9
1	1:63265076	63265076	9
1	1:63265879	63265879	9
1	1:63268445	63268445	8
11	11:14485765	14485765	8
11	11:14493425	14493425	8
11	11:14496262	14496262	8
11	11:14497226	14497226	8
11	11:14497265	14497265	8
11	11:14500230	14500230	8
11	11:14502322	14502322	8
11	11:14516072	14516072	8
11	11:14518093	14518093	8
11	11:14519055	14519055	8
11	11:14529950	14529950	8
11	11:14531961	14531961	8
11	11:14541499	14541499	8
11	11:14560328	14560328	8
11	11:14563647	14563647	8
11	11:14574882	14574882	8
11	11:14579803	14579803	8
11	11:14584913	14584913	8
11	11:14592675	14592675	8
11	11:14600444	14600444	8
11	11:14606825	14606825	8
11	11:14613679	14613679	8
11	11:14616041	14616041	8
11	11:14616687	14616687	8
11	11:14617555	14617555	8
11	11:14618513	14618513	8
11	11:14636815	14636815	8
11	11:14645459	14645459	8
11	11:14648873	14648873	8
11	11:14675327	14675327	8
11	11:14684877	14684877	8
11	11:14690439	14690439	8
11	11:14692482	14692482	8
11	11:14694464	14694464	8
11	11:14736668	14736668	8
11	11:14739623	14739623	8
11	11:14761293	14761293	8
11	11:14764699	14764699	8
11	11:14766227	14766227	8
11	11:14767418	14767418	8
11	11:14773547	14773547	8
11	11:14777551	14777551	8
11	11:14778190	14778190	8
11	11:14783266	14783266	8
11	11:14787550	14787550	8
11	11:14794244	14794244	8
11	11:14796301	14796301	8
11	11:14806602	14806602	8
11	11:14806928	14806928	8
11	11:14810351	14810351	8
11	11:14823876	14823876	8
11	11:14828246	14828246	8
11	11:14832169	14832169	8
11	11:14834885	14834885	8
11	11:14835858	14835858	8
11	11:14836355	14836355	8
11	11:14837839	14837839	8
11	11:14839773	14839773	8
11	11:14841475	14841475	8
11	11:14842589	14842589	8
11	11:14845220	14845220	8
11	11:14847367	14847367	8
11	11:14850436	14850436	8
11	11:14852667	14852667	8
11	11:14854367	14854367	8
11	11:14854703	14854703	8
11	11:14858125	14858125	8
11	11:14858605	14858605	8
11	11:14864278	14864278	8
11	11:14864546	14864546	8
11	11:14865704	14865704	8
11	11:14869283	14869283	8
11	11:14870101	14870101	8
11	11:14870230	14870230	8
11	11:14871258	14871258	8
11	11:14871262	14871262	8
11	11:14872156	14872156	8
11	11:14872728	14872728	8
11	11:14874054	14874054	7
11	11:14880388	14880388	7
11	11:14883574	14883574	7
11	11:14888587	14888587	7
11	11:14890355	14890355	7
11	11:14895061	14895061	7
11	11:14902739	14902739	7
11	11:14905615	14905615	7
11	11:14911451	14911451	7
11	11:14915667	14915667	7
11	11:14921909	14921909	7
11	11:14926248	14926248	7
11	11:14926534	14926534	7
11	11:14927064	14927064	7
11	11:14931014	14931014	7
11	11:14932287	14932287	7
11	11:14932453	14932453	7
11	11:14932541	14932541	7
11	11:14935572	14935572	7
11	11:14940800	14940800	7
11	11:14941532	14941532	7
11	11:14941674	14941674	7
11	11:14942246	14942246	7
11	11:14949700	14949700	7
11	11:14951918	14951918	7
11	11:14954849	14954849	7
11	11:14955801	14955801	7
11	11:14958392	14958392	7
11	11:14958786	14958786	7
11	11:14960833	14960833	7
11	11:14962063	14962063	7
11	11:14963610	14963610	7
11	11:14964999	14964999	7
11	11:14969651	14969651	7
11	11:14977379	14977379	7
11	11:14980411	14980411	7
11	11:14985812	14985812	7
11	11:14987922	14987922	7
11	11:14990942	14990942	7
12	12:18568353	18568353	9
12	12:18568472	18568472	8
12	12:18576408	18576408	8
12	12:18576474	18576474	8
12	12:18577886	18577886	8
12	12:18581280	18581280	8
12	12:18586924	18586924	8
12	12:18590279	18590279	8
12	12:18599417	18599417	8
12	12:18603965	18603965	8
12	12:18604388	18604388	8
12	12:18607470	18607470	8
12	12:18614068	18614068	8
12	12:18631785	18631785	8
12	12:18634559	18634559	8
12	12:18639369	18639369	8
12	12:18651372	18651372	8
12	12:18651544	18651544	8
12	12:18653852	18653852	8
12	12:18656353	18656353	8
12	12:18658508	18658508	8
12	12:18671918	18671918	8
12	12:18672798	18672798	8
12	12:18679172	18679172	8
12	12:18688012	18688012	8
12	12:18691426	18691426	8
12	12:18695830	18695830	8
12	12:18698606	18698606	8
12	12:18700828	18700828	8
12	12:18709723	18709723	8
12	12:18731271	18731271	8
12	12:18735122	18735122	8
12	12:18743520	18743520	8
12	12:18744842	18744842	8
12	12:18762339	18762339	8
12	12:18771113	18771113	8
12	12:18771513	18771513	8
12	12:18812798	18812798	8
12	12:18841575	18841575	8
12	12:18842873	18842873	8
12	12:18847064	18847064	8
12	12:18849185	18849185	8
12	12:18856448	18856448	8
12	12:18859923	18859923	8
12	12:18864393	18864393	8
12	12:18864595	18864595	8
12	12:18874232	18874232	8
12	12:18877743	18877743	8
12	12:18880464	18880464	8
12	12:18881959	18881959	8
12	12:18887624	18887624	8
12	12:18887896	18887896	8
12	12:18888244	18888244	8
12	12:18888918	18888918	8
12	12:18889536	18889536	8
12	12:18894933	18894933	8
12	12:18897792	18897792	8
12	12:18898565	18898565	8
12	12:18900439	18900439	8
12	12:18901426	18901426	8
12	12:18901708	18901708	8
12	12:18903677	18903677	8
12	12:18905389	18905389	8
12	12:18906152	18906152	8
12	12:18906224	18906224	8
12	12:18906780	18906780	8
12	12:18906927	18906927	8
12	12:18907591	18907591	8
12	12:18908138	18908138	8
12	12:18908433	18908433	8
12	12:18908854	18908854	7
12	12:18909558	18909558	7
12	12:18911943	18911943	7
12	12:18917514	18917514	7
12	12:18917639	18917639	7
12	12:18918907	18918907	7
12	12:18919504	18919504	7
12	12:18920792	18920792	7
12	12:18925727	18925727	7
12	12:18927279	18927279	7
12	12:18934520	18934520	7
12	12:18936015	18936015	7
12	12:18941199	18941199	7
12	12:18941634	18941634	7
12	12:18947450	18947450	7
12	12:18947668	18947668	7
12	12:18949322	18949322	7
12	12:18951018	18951018	7
12	12:18955007	18955007	7
12	12:18957698	18957698	7
12	12:18958091	18958091	7
12	12:18959134	18959134	7
12	12:18959231	18959231	7
12	12:18963070	18963070	7
12	12:18966434	18966434	7
12	12:18967788	18967788	7
12	12:18967977	18967977	7
12	12:18969120	18969120	7
12	12:18969954	18969954	7
12	12:18974871	18974871	7
12	12:18975552	18975552	7
12	12:18976082	18976082	7
12	12:18979108	18979108	7
12	12:18979985	18979985	7
12	12:18981218	18981218	7
12	12:18985578	18985578	7
12	12:18988857	18988857	7
12	12:28985436	28985436	7
12	12:28985827	28985827	7
12	12:28986302	28986302	7
12	12:28987964	28987964	7
12	12:28989343	28989343	7
12	12:28989479	28989479	7
12	12:28989726	28989726	7
12	12:28990529	28990529	7
12	12:28992212	28992212	7
12	12:28993290	28993290	7
12	12:28993509	28993509	7
12	12:28994003	28994003	7
12	12:28996038	28996038	7
12	12:29000994	29000994	7
12	12:29002524	29002524	7
12	12:29005685	29005685	7
12	12:29008509	29008509	7
12	12:29009665	29009665	7
12	12:29010990	29010990	7
12	12:29011676	29011676	7
12	12:29012211	29012211	7
12	12:29013828	29013828	7
12	12:29014466	29014466	7
12	12:29014843	29014843	7
12	12:29015693	29015693	7
12	12:29024039	29024039	7
12	12:29024198	29024198	7
12	12:29024305	29024305	7
12	12:29029437	29029437	7
12	12:29031849	29031849	7
12	12:29033430	29033430	7
12	12:29033703	29033703	7
12	12:29033816	29033816	7
12	12:29035605	29035605	7
12	12:29038477	29038477	7
12	12:29043087	29043087	7
12	12:29049002	29049002	7
12	12:29049969	29049969	7
12	12:29052787	29052787	7
12	12:29057747	29057747	7
12	12:29059535	29059535	7
12	12:29064113	29064113	7
12	12:29065984	29065984	7
12	12:29066470	29066470	7
12	12:29068770	29068770	7
12	12:29070428	29070428	7
12	12:29071460	29071460	7
12	12:29072022	29072022	7
12	12:29072089	29072089	7
12	12:29075190	29075190	7
12	12:29087802	29087802	7
12	12:29087884	29087884	7
12	12:29090185	29090185	7
12	12:29091485	29091485	7
12	12:29093088	29093088	7
12	12:29097172	29097172	7
12	12:29099307	29099307	7
12	12:29100115	29100115	7
12	12:29103153	29103153	7
12	12:29105238	29105238	7
12	12:29107534	29107534	7
12	12:29108861	29108861	7
12	12:29110137	29110137	7
12	12:29113049	29113049	7
12	12:29117563	29117563	7
12	12:29117753	29117753	7
12	12:29119335	29119335	7
12	12:29122443	29122443	7
12	12:29124105	29124105	7
12	12:29128247	29128247	7
12	12:29130843	29130843	7
12	12:29130910	29130910	7
12	12:29134590	29134590	7
12	12:29137471	29137471	7
12	12:29144714	29144714	7
12	12:29149304	29149304	7
12	12:29151526	29151526	7
12	12:29152297	29152297	7
12	12:29152953	29152953	7
12	12:29155110	29155110	7
12	12:29156619	29156619	7
12	12:29157414	29157414	7
12	12:29158796	29158796	7
12	12:29160688	29160688	7
12	12:29161417	29161417	7
12	12:29161433	29161433	7
12	12:29161919	29161919	7
12	12:29162089	29162089	7
12	12:29162379	29162379	7
12	12:29162829	29162829	7
12	12:29166514	29166514	7
12	12:29167648	29167648	7
12	12:29170158	29170158	7
12	12:29177944	29177944	7
12	12:29181434	29181434	7
12	12:29183375	29183375	7
12	12:29193012	29193012	7
12	12:29194084	29194084	7
12	12:29200024	29200024	7
12	12:29203259	29203259	7
12	12:29207737	29207737	7
12	12:29207869	29207869	7
12	12:29210912	29210912	7
12	12:29213709	29213709	7
12	12:29215904	29215904	7
12	12:29218745	29218745	7
12	12:29218995	29218995	7
12	12:29221426	29221426	7
12	12:29224509	29224509	7
12	12:29228815	29228815	7
12	12:29244015	29244015	7
12	12:29244926	29244926	7
12	12:29247931	29247931	7
12	12:29250238	29250238	7
12	12:29254184	29254184	7
12	12:29260110	29260110	7
12	12:29265456	29265456	7
12	12:29266502	29266502	7
12	12:29267651	29267651	7
12	12:29283910	29283910	7
12	12:29301367	29301367	7
12	12:29308189	29308189	7
12	12:29308645	29308645	7
12	12:29310884	29310884	7
12	12:29318939	29318939	7
12	12:29323607	29323607	7
12	12:29328670	29328670	7
12	12:29338017	29338017	7
12	12:29342664	29342664	7
12	12:29355878	29355878	7
12	12:29356067	29356067	7
12	12:29357845	29357845	7
12	12:29363713	29363713	7
12	12:29369512	29369512	7
12	12:29378904	29378904	7
12	12:29380900	29380900	7
12	12:29383325	29383325	7
12	12:29383763	29383763	7
12	12:29386420	29386420	7
12	12:29389311	29389311	7
12	12:29390213	29390213	7
12	12:29396254	29396254	7
12	12:29398714	29398714	7
12	12:29400785	29400785	7
12	12:29407311	29407311	7
12	12:29415228	29415228	7
12	12:29417273	29417273	7
12	12:29421492	29421492	7
12	12:29425900	29425900	7
12	12:29435694	29435694	7
12	12:29436871	29436871	7
12	12:29441249	29441249	7
12	12:29441602	29441602	7
12	12:29442345	29442345	7
12	12:29450894	29450894	7
12	12:29456379	29456379	7
12	12:29457722	29457722	7
12	12:29463139	29463139	7
12	12:29466735	29466735	7
12	12:29483237	29483237	7
12	12:29487319	29487319	7
12	12:29488728	29488728	7
12	12:29490905	29490905	7
12	12:29495291	29495291	7
12	12:29495469	29495469	7
12	12:29497382	29497382	7
12	12:29501169	29501169	7
12	12:29505709	29505709	7
12	12:29509943	29509943	7
12	12:29509950	29509950	7
12	12:29511117	29511117	7
12	12:29529460	29529460	7
12	12:29529835	29529835	7
12	12:29546153	29546153	7
12	12:29549561	29549561	7
12	12:29552719	29552719	7
12	12:29554343	29554343	7
12	12:29554442	29554442	7
12	12:29554445	29554445	7
12	12:29554800	29554800	7
12	12:29554985	29554985	7
12	12:29555422	29555422	7
12	12:29557531	29557531	7
12	12:29558317	29558317	7
12	12:46408402	46408402	7
12	12:46418778	46418778	7
12	12:46422060	46422060	7
12	12:46428267	46428267	7
12	12:46428277	46428277	7
12	12:46429080	46429080	7
12	12:46429411	46429411	7
12	12:46430991	46430991	7
12	12:46445742	46445742	7
12	12:46446858	46446858	7
12	12:46448776	46448776	7
12	12:46450851	46450851	7
12	12:46452537	46452537	7
12	12:46453482	46453482	7
12	12:46455031	46455031	7
12	12:46456159	46456159	7
12	12:46458515	46458515	7
12	12:46459867	46459867	7
12	12:46460309	46460309	7
12	12:46464900	46464900	7
12	12:46468345	46468345	7
12	12:46471044	46471044	7
12	12:46472193	46472193	7
12	12:46475768	46475768	7
12	12:46476776	46476776	7
12	12:46482720	46482720	7
12	12:46489523	46489523	7
12	12:46493934	46493934	7
12	12:46494458	46494458	7
12	12:46495398	46495398	7
12	12:46498454	46498454	7
12	12:46498774	46498774	7
12	12:46498990	46498990	7
12	12:46502312	46502312	7
12	12:46516569	46516569	7
12	12:46525505	46525505	7
12	12:46526358	46526358	7
12	12:46534493	46534493	7
12	12:46536471	46536471	7
12	12:46540471	46540471	7
12	12:46556979	46556979	7
12	12:46568291	46568291	7
12	12:46575990	46575990	7
12	12:46581597	46581597	7
12	12:46585317	46585317	7
12	12:46587789	46587789	7
12	12:46591488	46591488	7
12	12:46593504	46593504	7
12	12:46595009	46595009	7
12	12:46595348	46595348	7
12	12:46595449	46595449	7
12	12:46595810	46595810	7
12	12:46597334	46597334	7
12	12:46603272	46603272	7
12	12:46607382	46607382	7
12	12:46609206	46609206	7
12	12:46613088	46613088	7
12	12:46621783	46621783	7
12	12:46624796	46624796	7
12	12:46627325	46627325	7
12	12:46628499	46628499	7
12	12:46628791	46628791	7
12	12:46630090	46630090	7
12	12:46632318	46632318	7
12	12:46638625	46638625	7
12	12:46641293	46641293	7
12	12:46642591	46642591	7
12	12:46645175	46645175	7
12	12:46647697	46647697	7
12	12:46653175	46653175	7
12	12:46654287	46654287	7
12	12:46659279	46659279	7
12	12:46665073	46665073	7
12	12:46672222	46672222	7
12	12:46672261	46672261	7
12	12:46672271	46672271	7
12	12:46673158	46673158	7
12	12:46675212	46675212	7
12	12:46675274	46675274	7
12	12:46677377	46677377	7
12	12:46679661	46679661	7
12	12:46680531	46680531	7
12	12:46683430	46683430	7
12	12:46690889	46690889	7
12	12:46691515	46691515	7
12	12:46692662	46692662	7
12	12:46697634	46697634	7
12	12:46700742	46700742	7
12	12:46701420	46701420	7
12	12:46703523	46703523	7
12	12:46703710	46703710	7
12	12:46704405	46704405	7
12	12:46704496	46704496	7
12	12:46709626	46709626	7
12	12:46710859	46710859	7
12	12:46710915	46710915	7
12	12:46713137	46713137	7
12	12:46718928	46718928	7
12	12:46720366	46720366	7
12	12:46720769	46720769	7
12	12:46722325	46722325	7
12	12:46722654	46722654	7
12	12:46724526	46724526	7
12	12:46724912	46724912	7
12	12:46726061	46726061	7
12	12:46726567	46726567	7
12	12:46728128	46728128	7
12	12:46729387	46729387	7
12	12:46729420	46729420	7
12	12:46731208	46731208	7
12	12:46736954	46736954	7
12	12:46738646	46738646	7
12	12:46743216	46743216	7
12	12:46744826	46744826	7
12	12:46745122	46745122	7
12	12:46747923	46747923	7
12	12:46748305	46748305	7
12	12:46748616	46748616	7
12	12:46751200	46751200	7
12	12:46754022	46754022	7
12	12:46755356	46755356	7
12	12:46755863	46755863	7
12	12:46756924	46756924	7
12	12:46760519	46760519	7
12	12:46766041	46766041	7
12	12:46766395	46766395	7
12	12:46767500	46767500	7
12	12:46776383	46776383	7
12	12:46777138	46777138	7
12	12:46777609	46777609	7
12	12:46782297	46782297	7
12	12:46787428	46787428	7
12	12:46788013	46788013	7
12	12:46788666	46788666	7
12	12:46797153	46797153	7
12	12:46801420	46801420	7
12	12:46801617	46801617	7
12	12:46809569	46809569	7
12	12:46810443	46810443	7
12	12:46811031	46811031	7
12	12:46811119	46811119	7
12	12:46812241	46812241	7
12	12:46812647	46812647	7
12	12:46813143	46813143	7
12	12:46814863	46814863	7
12	12:46815114	46815114	7
12	12:46815325	46815325	7
12	12:46817133	46817133	7
12	12:46818312	46818312	7
12	12:46820549	46820549	7
12	12:46823155	46823155	7
12	12:46827197	46827197	7
12	12:46828131	46828131	7
12	12:46830799	46830799	7
12	12:46837478	46837478	7
12	12:46839253	46839253	7
12	12:46839474	46839474	7
12	12:46840537	46840537	7
12	12:46842389	46842389	7
12	12:46842393	46842393	7
12	12:46842502	46842502	7
12	12:46842617	46842617	7
12	12:46844483	46844483	7
12	12:46861499	46861499	7
12	12:46877505	46877505	7
12	12:46878666	46878666	7
12	12:46885949	46885949	7
12	12:46886581	46886581	7
12	12:46895202	46895202	7
12	12:46897812	46897812	7
12	12:46900853	46900853	7
12	12:46902737	46902737	7
12	12:46903813	46903813	7
12	12:46908508	46908508	7
12	12:46908894	46908894	7
12	12:46914758	46914758	7
12	12:46914821	46914821	7
12	12:46914979	46914979	7
12	12:46915167	46915167	7
12	12:46919519	46919519	7
12	12:46919800	46919800	7
12	12:46920708	46920708	7
12	12:46921846	46921846	7
12	12:46941307	46941307	7
12	12:46942971	46942971	7
12	12:46943420	46943420	7
12	12:46943520	46943520	7
12	12:46948969	46948969	7
12	12:46950941	46950941	7
12	12:46954516	46954516	7
12	12:46954922	46954922	7
12	12:46955186	46955186	7
12	12:46959539	46959539	7
12	12:46959690	46959690	7
12	12:46961598	46961598	7
12	12:46965126	46965126	7
12	12:46968970	46968970	7
12	12:46969155	46969155	7
12	12:46973400	46973400	7
12	12:46973437	46973437	7
12	12:46975875	46975875	7
12	12:46976261	46976261	7
12	12:46980412	46980412	7
12	12:46981863	46981863	7
12	12:46983363	46983363	7
12	12:46983690	46983690	7
12	12:46984976	46984976	7
12	12:46986399	46986399	7
12	12:46986436	46986436	7
12	12:46987174	46987174	7
12	12:46990843	46990843	7
12	12:46994150	46994150	7
12	12:46994582	46994582	7
12	12:46994803	46994803	7
12	12:46995341	46995341	7
12	12:46996545	46996545	7
12	12:46999367	46999367	7
12	12:47000924	47000924	7
12	12:47003647	47003647	7
12	12:47004069	47004069	7
12	12:47004177	47004177	7
12	12:47005443	47005443	7
12	12:47006214	47006214	7
12	12:47006823	47006823	7
12	12:47007377	47007377	7
12	12:47008411	47008411	7
12	12:47010149	47010149	7
12	12:47010216	47010216	7
12	12:47010472	47010472	7
[truncated: 24,587 more rows]
