# Supplementary material for: Integrative QTL mapping and selection signatures in Groningen White Headed cattle inferred from whole-genome sequences
Source: PLoS One. 2022 Oct 26;17(10):e0276309. doi: 10.1371/journal.pone.0276309 (PMC9605288; doi:10.1371/journal.pone.0276309)
Supplement: S8 Table — (XLSX) [file pone.0276309.s009.xlsx]

## Sheet: Suppl T8
S8 Table. Genomic coordinates of RHO hotspots in GWH breed
BTA	Region start (bp)	Region end (bp)
1	59326628	60205000
1	61297372	63268446
2	2606634	3382654
2	64678342	65038222
3	73260624	73436611
4	68023584	68433105
4	69449272	70909067
5	7797276	8450023
5	10669354	10965260
5	11673147	12330098
5	12955569	15391111
5	18176692	18609633
5	50378824	50626535
5	88545060	89461308
6	13806687	14769339
6	93126026	93962553
7	21775115	22525649
8	28408219	28922979
9	1419407	2029659
9	18048344	18729910
9	21083224	21614604
11	14485765	14990943
12	18568353	18988858
12	28985436	29558318
12	46408402	47681377
12	77748996	78317174
13	31093232	31255268
13	32084208	32390298
15	1704669	2346995
15	3479666	3571367
15	10150428	10399427
15	11379569	11723088
15	13897526	14472142
15	14976752	15649788
15	61772609	63501013
16	15074661	15346933
16	18135843	18988143
16	26043440	26450012
16	35787702	36583883
16	37193844	37837181
17	764870	2204217
20	10251548	11583852
20	13379725	22730981
20	60799098	61361413
20	64433827	65198961
21	35675972	36666846
21	38230658	39075178
21	39822761	40422320
21	40931828	43545823
21	50888487	51819571
22	17287875	17370596
22	18927981	20378852
22	23380286	23569364
22	24267020	33952648
25	2527266	3076738
25	5448916	5962872
29	20423736	20563589
