# Supplementary material for: Integrative QTL mapping and selection signatures in Groningen White Headed cattle inferred from whole-genome sequences
Source: PLoS One. 2022 Oct 26;17(10):e0276309. doi: 10.1371/journal.pone.0276309 (PMC9605288; doi:10.1371/journal.pone.0276309)
Supplement: S9 Table — (XLSX) [file pone.0276309.s010.xlsx]

## Sheet: Suppl T9
S9 Table. Genes that mapped to genome regions on BTA4 (70.2-71.3 Mb), BTA5 (10.0-19.7 Mb), BTA20 (10.0-19.9 Mb, and 20.0-22.7 Mb) and BTA25 (0.5-9.2 Mb)
Gene stable ID	Gene name	Gene name Humman annotation	Genes Related with Color Phenotypes	Genes Related with retinal desease	Chromosome/scaffold name	Gene start (bp)	Gene end (bp)
ENSBTAG00000001822	SNX10	SNX10	-	-	4	69587812	69655430
ENSBTAG00000005726	HNRNPA2B1	HNRNPA2B1	-	-	4	69735135	69744610
ENSBTAG00000004136	NFE2L3	NFE2L3	-	-	4	69748359	69782790
ENSBTAG00000029945		MIR148A	-	-	4	69949466	69949550
ENSBTAG00000019447	NPVF	NPVF	-	-	4	70667240	70670595
ENSBTAG00000019445	C4H7orf31	C7orf31	-	-	4	70699194	70727802
ENSBTAG00000019342	OSBPL3	OSBPL3	-	-	4	70844945	71041101
ENSBTAG00000049437	CBX3	-	-	-	4	69722997	69734069
ENSBTAG00000043517	U6	-	-	-	4	70118983	70119089
ENSBTAG00000050039		-	-	-	4	70153381	70162251
ENSBTAG00000022613	CYCS	-	-	-	4	70735436	70738238
ENSBTAG00000018694	ACSS3	ACSS3	-	-	5	10671183	10846953
ENSBTAG00000003036	PPFIA2	PPFIA2	-	-	5	10849058	11349736
ENSBTAG00000053526		IFT22	-	-	5	10927820	10930634
ENSBTAG00000036282	CCDC59	CCDC59	-	-	5	11902749	11909172
ENSBTAG00000008382	METTL25	METTL25	-	-	5	11908969	12015429
ENSBTAG00000002888	TMTC2	TMTC2	TMTC2	-	5	12219074	12575593
ENSBTAG00000014765		PRKRIP1	-	-	5	13679065	13681783
ENSBTAG00000045384	U6	RNU6-893P	-	-	5	14404608	14404708
ENSBTAG00000018432	SLC6A15	SLC6A15	-	-	5	14499023	14556463
ENSBTAG00000027900	LRRIQ1	LRRIQ1	-	-	5	14559465	14897805
ENSBTAG00000047203	TSPAN19	TSPAN19	-	-	5	14646149	14673174
ENSBTAG00000042323	U6	RNU6-964P	-	-	5	14767823	14767929
ENSBTAG00000014977	ALX1	ALX1	-	-	5	14916906	14939215
ENSBTAG00000017549	KITLG	KITLG	KITLG	-	5	18250809	18353485
ENSBTAG00000043903	5S_rRNA	-	-	-	5	12156872	12156974
ENSBTAG00000000561	OCLN	OCLN	-	-	20	10230183	10276416
ENSBTAG00000040001	MARVELD2	MARVELD2	-	-	20	10317496	10341306
ENSBTAG00000002073	RAD17	RAD17	-	-	20	10341517	10375453
ENSBTAG00000046192	AK6	AK6	-	-	20	10375646	10389675
ENSBTAG00000027980	TAF9	TAF9	-	-	20	10375865	10379392
ENSBTAG00000017011	CCDC125	CCDC125	-	-	20	10404727	10427800
ENSBTAG00000011046	CDK7	CDK7	CDK7	-	20	10432556	10460715
ENSBTAG00000011045	MRPS36	MRPS36	-	-	20	10467519	10475679
ENSBTAG00000014246	CENPH	CENPH	-	-	20	10483634	10502446
ENSBTAG00000014239	CCNB1	CCNB1	-	-	20	10507979	10517702
ENSBTAG00000001013	SLC30A5	SLC30A5	-	-	20	10532186	10564537
ENSBTAG00000010989	PIK3R1	PIK3R1	-	-	20	11397628	11480087
ENSBTAG00000007321	SREK1	SREK1	-	-	20	13439033	13484492
ENSBTAG00000000415	ERBIN	ERBIN	-	-	20	13529621	13613055
ENSBTAG00000016903	NLN	NLN	-	-	20	13752971	13853634
ENSBTAG00000016902	SGTB	SGTB	-	-	20	13853750	13899292
ENSBTAG00000016900	TRAPPC13	TRAPPC13	-	-	20	13903927	13938339
ENSBTAG00000047828	SHLD3	SHLD3	-	-	20	13932899	13938110
ENSBTAG00000009519	TRIM23	TRIM23	-	-	20	13938790	13972833
ENSBTAG00000009514	PPWD1	PPWD1	-	-	20	13977037	13999640
ENSBTAG00000044175	CENPK	CENPK	-	-	20	13999288	14036032
ENSBTAG00000016963	ADAMTS6	ADAMTS6	-	-	20	14047359	14332388
ENSBTAG00000044452	U4	U4	-	-	20	14399211	14399276
ENSBTAG00000000037	CWC27	CWC27	-	CWC27	20	14466137	14726313
ENSBTAG00000050031		SFT2D1	-	-	20	14468519	14473359
ENSBTAG00000009469	SREK1IP1	SREK1IP1	-	-	20	14726021	14761956
ENSBTAG00000009468	SHISAL2B	SHISAL2B	-	-	20	14767974	14790737
ENSBTAG00000005169	RGS7BP	RGS7BP	-	-	20	14840060	14973475
ENSBTAG00000043992	RNF180	RNF180	-	-	20	15106459	15389890
ENSBTAG00000029760	bta-mir-320a-2	MIR320C2	-	-	20	15245796	15245877
ENSBTAG00000018616	IPO11	IPO11	-	-	20	16842419	16995968
ENSBTAG00000051387	U6	RNU6-661P	-	-	20	16967312	16967407
ENSBTAG00000011812	DIMT1	DIMT1	-	-	20	17003461	17018595
ENSBTAG00000015022	KIF2A	KIF2A	-	-	20	17021529	17087796
ENSBTAG00000021224	ZSWIM6	ZSWIM6	-	-	20	17842584	18052859
ENSBTAG00000053323		SMIM15	-	-	20	18204016	18204240
ENSBTAG00000021607	NDUFAF2	NDUFAF2	-	-	20	18210359	18370943
ENSBTAG00000021606	ERCC8	ERCC8	ERCC8	-	20	18371101	18422099
ENSBTAG00000007704	ELOVL7	ELOVL7	-	-	20	18454411	18531445
ENSBTAG00000017026	DEPDC1B	DEPDC1B	-	-	20	18560198	18649542
ENSBTAG00000048636		0	-	-	20	18742568	18742814
ENSBTAG00000053169		0	-	-	20	18742970	18743192
ENSBTAG00000036375	bta-mir-582	MIR582	-	-	20	19584382	19584479
ENSBTAG00000000494	PDE4D	PDE4D	PDE4D	-	20	20014955	20315593
ENSBTAG00000007306	RAB3C	RAB3C	-	-	20	20440181	20735999
ENSBTAG00000016770	GAPT	GAPT	-	-	20	20805729	20810823
ENSBTAG00000016771	PLK2	PLK2	-	-	20	20847409	20853378
ENSBTAG00000046468	ACTBL2	ACTBL2	-	-	20	21798316	21799446
ENSBTAG00000026505		STMN1	-	-	20	21931661	21932086
ENSBTAG00000012124	GPBP1	GPBP1	-	-	20	22017006	22080506
ENSBTAG00000014248	MIER3	MIER3	-	-	20	22279228	22305654
ENSBTAG00000013426	SETD9	SETD9	-	-	20	22314474	22323346
ENSBTAG00000036766	U1	RNU1-139P	-	-	20	22330873	22331024
ENSBTAG00000013790	MAP3K1	MAP3K1	-	-	20	22340163	22417428
ENSBTAG00000048923	bta-mir-7858	-	-	-	20	10263064	10263122
ENSBTAG00000049387	bta-mir-11986b	-	-	-	20	10264043	10264099
ENSBTAG00000052104		-	-	-	20	10871695	10944081
ENSBTAG00000054863	bta-mir-2285z	-	-	-	20	13456011	13456106
ENSBTAG00000049355		-	-	-	20	14333575	14336410
ENSBTAG00000033897		-	-	-	20	14503743	14504376
ENSBTAG00000040439	HTR1A	-	-	-	20	15587584	15588852
ENSBTAG00000053188		-	-	-	20	16792925	16820043
ENSBTAG00000053672		-	-	-	20	17620424	17620606
ENSBTAG00000053444		-	-	-	20	17663574	17701586
ENSBTAG00000043091	U6	-	-	-	20	17705201	17705293
ENSBTAG00000046856	bta-mir-2889	-	-	-	20	18050883	18050943
ENSBTAG00000051158		-	-	-	20	18201065	18202102
ENSBTAG00000047951	U1	-	-	-	20	18207482	18207645
ENSBTAG00000049955		-	-	-	20	18482424	18482765
ENSBTAG00000051803		-	-	-	20	19510060	19510329
ENSBTAG00000029651	5S_rRNA	-	-	-	20	19834881	19834994
ENSBTAG00000055189		-	-	-	20	19996164	20014934
ENSBTAG00000052931		-	-	-	20	20316279	20316467
ENSBTAG00000043799	5S_rRNA	-	-	-	20	20645702	20645827
ENSBTAG00000042944	U6	-	-	-	20	20893234	20893337
ENSBTAG00000051426	bta-mir-2285f-2	-	-	-	20	21823390	21823478
ENSBTAG00000042330		-	-	-	20	21869775	21869861
ENSBTAG00000053164		-	-	-	20	22121630	22122022
ENSBTAG00000049279		-	-	-	20	22451775	22454400
ENSBTAG00000051954		-	-	-	20	22561143	22600229
ENSBTAG00000034238	ZSCAN10	ZSCAN10	-	-	25	2540747	2544804
ENSBTAG00000005572	ZNF205	ZNF205	-	-	25	2561192	2572656
ENSBTAG00000026408	ZNF213	ZNF213	-	-	25	2575899	2579242
ENSBTAG00000050810	OR1F1	OR1F1	-	-	25	2650290	2651249
ENSBTAG00000049662	OR1F1C	OR1F1	-	-	25	2654465	2656488
ENSBTAG00000048883		OR1F1	-	-	25	2661616	2663626
ENSBTAG00000042452	U5	RNU5A-2P	-	-	25	2666956	2667071
ENSBTAG00000048902	OR1F1E	OR1F1	-	-	25	2674740	2675684
ENSBTAG00000005195	ZNF200	ZNF200	-	-	25	2678891	2690118
ENSBTAG00000019123	MEFV	MEFV	-	-	25	2693154	2708059
ENSBTAG00000018625	ZNF263	ZNF263	-	-	25	2737629	2744243
ENSBTAG00000054437	ZNF75A	ZNF75A	-	-	25	2758426	2763117
ENSBTAG00000001606	OR2C1	OR2C1	-	-	25	2818917	2819855
ENSBTAG00000001614	ZNF174	ZNF174	-	-	25	2838636	2845622
ENSBTAG00000000728	ZNF597	ZNF597	-	-	25	2855140	2859275
ENSBTAG00000004875	NAA60	NAA60	-	-	25	2859806	2888334
ENSBTAG00000000611	C25H16orf90	C16orf90	-	-	25	2889740	2891513
ENSBTAG00000004502	CLUAP1	CLUAP1	-	CLUAP1	25	2898064	2928536
ENSBTAG00000004505	NLRC3	NLRC3	-	-	25	2932365	2948268
ENSBTAG00000004509	SLX4	SLX4	-	-	25	2962335	2979321
ENSBTAG00000020107	DNASE1	DNASE1	-	-	25	2996584	2999606
ENSBTAG00000020109	TRAP1	TRAP1	-	-	25	2999547	3048710
ENSBTAG00000026403	CREBBP	CREBBP	-	-	25	3054344	3173309
ENSBTAG00000054148		-	-	-	25	2533792	2537079
ENSBTAG00000021407		-	-	-	25	2582886	2587864
ENSBTAG00000052480		-	-	-	25	2590641	2599114
ENSBTAG00000052995	U6	-	-	-	25	2653792	2653893
ENSBTAG00000042525	U6	-	-	-	25	2682086	2682188
ENSBTAG00000020209	TIGD7	-	-	-	25	2748254	2749894
ENSBTAG00000054964		-	-	-	25	2755528	2755968
ENSBTAG00000053744		-	-	-	25	2769894	2772522
ENSBTAG00000045912		-	-	-	25	2782419	2783311
ENSBTAG00000049801		-	-	-	25	2949443	2959714
ENSBTAG00000052094		-	-	-	25	2989913	2996470
ENSBTAG00000044712	bta-mir-2383	-	-	-	25	2992795	2992870
